# Supplementary material for: 3-Ethyl­sulfinyl-5-fluoro-2-(4-iodo­phen­yl)-1-benzofuran
Source: Acta Crystallogr Sect E Struct Rep Online. 2010 Jun 30;66(Pt 7):o1862. doi: 10.1107/S1600536810024736 (PMC3006759; doi:10.1107/S1600536810024736)
Supplement: Supplementary file 2 [file e-66-o1862-Isup2.hkl]

# 
# h,k,l, Fc-squared, Fo-squared, sigma(Fo-squared) and status flag 
# 
data_I
_shelx_title ' 1022 IN P2(1)/N' 
_shelx_refln_list_code          4 
_shelx_F_calc_maximum      409.20 
_exptl_crystal_F_000       808.00 
_reflns_d_resolution_high  0.7704 
 
loop_ 
 _symmetry_equiv_pos_as_xyz 
 'x, y, z' 
 '-x+1/2, y+1/2, -z+1/2' 
 '-x, -y, -z' 
 'x-1/2, -y-1/2, z-1/2' 
 
_cell_length_a     7.5384 
_cell_length_b     9.4104 
_cell_length_c    20.3049 
_cell_angle_alpha  90.000 
_cell_angle_beta   96.298 
_cell_angle_gamma  90.000 
 
_shelx_F_squared_multiplier     1.000 
 
loop_ 
 _refln_index_h 
 _refln_index_k 
 _refln_index_l 
 _refln_F_squared_calc 
 _refln_F_squared_meas 
 _refln_F_squared_sigma 
 _refln_observed_status 
   2   0   0     3187.76     4042.30    452.87 o 
   4   0   0    12976.65    13074.69    262.99 o 
   6   0   0     7078.78     7076.58    144.80 o 
   8   0   0        0.54        2.92      3.23 o 
   1   1   0    19850.74    18422.88    312.46 o 
   2   1   0     2234.35     2282.30     39.06 o 
   3   1   0       25.62       26.72      2.65 o 
   4   1   0      656.97      707.07     13.46 o 
   5   1   0     8035.08     7913.31    120.35 o 
   6   1   0      773.57      740.15     13.23 o 
   7   1   0     1840.94     1886.98     28.55 o 
   8   1   0      170.87      171.30      7.15 o 
   9   1   0      426.78      446.79     22.08 o 
   0   2   0    71236.67    59300.67   1411.06 o 
   1   2   0     2747.39     2757.33     52.18 o 
   2   2   0      673.97      574.33     11.70 o 
   3   2   0      479.19      499.62      9.69 o 
   4   2   0     3868.17     3847.78     64.75 o 
   5   2   0       36.43       27.52      2.83 o 
   6   2   0     5996.27     6036.70     99.39 o 
   7   2   0      364.13      343.09     10.64 o 
   8   2   0      149.58      170.95      7.90 o 
   9   2   0        0.15        1.86      4.43 o 
   1   3   0     6185.72     6236.05     97.12 o 
   2   3   0       15.68       25.33      3.04 o 
   3   3   0      314.06      418.61     22.17 o 
   4   3   0       23.85       43.21      2.71 o 
   5   3   0     5402.00     5448.29     99.38 o 
   6   3   0       43.17       42.40      3.46 o 
   7   3   0     2504.29     2537.99     79.01 o 
   8   3   0       33.70       40.36      5.40 o 
   9   3   0       19.62        9.80      4.93 o 
   0   4   0     4138.77     3723.16     89.66 o 
   1   4   0      205.06      220.72      5.26 o 
   2   4   0     6696.18     7107.40    133.07 o 
   3   4   0     2417.20     2518.63     55.36 o 
   4   4   0     4592.77     4555.99    111.69 o 
   5   4   0        0.56        0.15      1.94 o 
   6   4   0     9568.78     9643.50    178.76 o 
   7   4   0      701.61      766.30     36.12 o 
   8   4   0        7.60        4.60      3.94 o 
   9   4   0        3.50       10.80      4.53 o 
   1   5   0    22661.21    22187.61    370.97 o 
   2   5   0       37.64       56.04      2.54 o 
   3   5   0     1635.97     1673.53     38.63 o 
   4   5   0       88.34       92.81      5.73 o 
   5   5   0    10450.63    10065.79    185.42 o 
   6   5   0      227.38      205.69      8.47 o 
   7   5   0     1389.38     1391.37     31.78 o 
   8   5   0       58.32       73.10      8.39 o 
   0   6   0    15217.11    14650.78    346.20 o 
   1   6   0       32.46       39.58      3.82 o 
   2   6   0     3431.32     3664.27     62.11 o 
   3   6   0      522.31      513.61     15.49 o 
   4   6   0     3861.97     3686.81     81.21 o 
   5   6   0        8.25       13.40      3.14 o 
   6   6   0     4116.01     4050.54     79.67 o 
   7   6   0       66.24       66.17      5.79 o 
   8   6   0       10.78       11.62      4.74 o 
   1   7   0     9708.88     9758.24    150.52 o 
   2   7   0      126.52      124.29      7.08 o 
   3   7   0      163.23      196.98      8.95 o 
   4   7   0      472.48      495.80     14.10 o 
   5   7   0     1775.30     1713.94     37.12 o 
   6   7   0      264.92      251.01     10.18 o 
   7   7   0      788.61      757.16     23.34 o 
   0   8   0     6457.33     6488.62    133.36 o 
   1   8   0     1873.16     1785.37     36.87 o 
   2   8   0      592.16      521.54     14.19 o 
   3   8   0       64.91       63.68      5.21 o 
   4   8   0     1294.35     1273.03     29.00 o 
   5   8   0       20.74        9.55      3.41 o 
   6   8   0      466.76      487.73     15.58 o 
   7   8   0        0.65        4.39      4.34 o 
   1   9   0     4097.40     3980.42     77.22 o 
   2   9   0      510.04      505.04     18.51 o 
   3   9   0      251.92      271.10     10.34 o 
   4   9   0        3.28       12.15      3.73 o 
   5   9   0     1473.03     1517.89     34.96 o 
   6   9   0        6.30       -3.13      3.47 o 
   0  10   0     5550.34     5197.80    239.25 o 
   1  10   0      758.57      724.34     33.46 o 
   2  10   0      557.12      535.31     15.66 o 
   3  10   0       19.23       20.98      4.25 o 
   4  10   0     2624.44     2673.28     56.01 o 
   5  10   0        2.74        3.98      4.16 o 
   1  11   0     2387.19     2361.70     85.52 o 
   2  11   0      254.18      239.92     18.59 o 
   3  11   0      121.60      139.80      8.92 o 
   4  11   0        2.94        4.54      3.99 o 
   0  12   0     1515.73     1601.14     90.71 o 
   1  12   0      261.56      258.37     25.63 o 
  -9   0   1     2899.88     2961.72    140.66 o 
  -7   0   1      609.23      585.14     17.27 o 
  -5   0   1     7346.96     7241.06    147.25 o 
  -3   0   1     9053.72     9159.24    209.85 o 
  -1   0   1     1945.22     2256.14     70.68 o 
   1   0   1    31196.02    27844.72    580.58 o 
   3   0   1    18238.48    18855.33    444.05 o 
   5   0   1     2931.43     2848.51     60.20 o 
   7   0   1     1881.51     1902.54     42.81 o 
   9   0   1      231.06      247.14     23.66 o 
  -9   1   1       95.19       99.17      7.11 o 
  -8   1   1     2136.44     2101.30     43.30 o 
  -7   1   1      226.29      232.64      7.64 o 
  -6   1   1       80.42       88.45      3.37 o 
  -5   1   1      381.52      363.84      7.35 o 
  -4   1   1    15909.18    15339.12    230.94 o 
  -3   1   1     1446.04     1542.05     24.66 o 
  -2   1   1    20434.62    19092.00    338.35 o 
  -1   1   1      719.22      772.19     20.38 o 
   0   1   1      584.99      645.68     13.91 o 
   1   1   1     4424.76     4563.13     76.57 o 
   2   1   1   167447.22   131456.80   5535.65 o 
   3   1   1     3150.28     3184.01     54.34 o 
   4   1   1      203.31      173.02      4.96 o 
   5   1   1      917.04      906.22     16.27 o 
   6   1   1     2381.51     2366.02     34.38 o 
   7   1   1      238.95      234.52      6.01 o 
   8   1   1     2077.91     2086.07     39.65 o 
   9   1   1       70.01       64.73      8.51 o 
  -9   2   1      739.87      746.06     25.38 o 
  -8   2   1      295.03      293.11     10.26 o 
  -7   2   1      968.66      970.81     24.59 o 
  -6   2   1      422.64      379.72      8.52 o 
  -5   2   1     2750.82     2756.42     43.85 o 
  -4   2   1        0.54        5.75      2.35 o 
  -3   2   1    10391.38    10192.23    194.58 o 
  -2   2   1      143.95      151.36      4.32 o 
  -1   2   1     4135.16     4292.53     72.08 o 
   0   2   1      231.81      217.31      3.58 o 
   1   2   1     7188.43     7302.00    151.62 o 
   2   2   1     3952.39     4241.58     70.62 o 
   3   2   1    14610.09    14356.81    263.22 o 
   4   2   1     2072.34     2263.91     36.81 o 
   5   2   1        9.28       14.35      2.22 o 
   6   2   1       41.73       34.53      2.53 o 
   7   2   1     3286.18     3138.02     56.60 o 
   8   2   1      228.34      231.85      9.45 o 
   9   2   1     1614.31     1707.91     41.68 o 
  -9   3   1       11.59        6.18      4.86 o 
  -8   3   1      705.27      701.01     20.62 o 
  -7   3   1      287.14      327.54     10.68 o 
  -6   3   1      253.35      277.52     16.71 o 
  -5   3   1       23.42       32.64      2.55 o 
  -4   3   1    14898.86    15561.28    282.69 o 
  -3   3   1      135.65      146.92      4.32 o 
  -2   3   1    15935.31    16035.44    292.38 o 
  -1   3   1      393.24      361.19      6.89 o 
   0   3   1      854.74      834.59     16.09 o 
   1   3   1      613.33      714.59     11.22 o 
   2   3   1    10055.24    10105.78    187.63 o 
   3   3   1       57.67       44.22      3.61 o 
   4   3   1     7186.63     6930.09    189.46 o 
   5   3   1      675.87      720.75     14.86 o 
   6   3   1     1217.34     1223.76     26.47 o 
   7   3   1       97.64       93.01      7.31 o 
   8   3   1     4795.64     4985.82    143.58 o 
   9   3   1        0.79       -4.36      4.36 o 
  -9   4   1     1288.33     1330.63     40.26 o 
  -8   4   1       18.81       23.37      4.62 o 
  -7   4   1      718.18      734.58     21.09 o 
  -6   4   1      300.64      313.05     10.33 o 
  -5   4   1     4528.57     4491.51     85.29 o 
  -4   4   1        7.71        4.43      1.85 o 
  -3   4   1    17956.14    17751.47    367.18 o 
  -2   4   1     2055.93     2096.02     42.64 o 
  -1   4   1     1888.88     2115.36     37.06 o 
   0   4   1     1296.24     1312.12     21.46 o 
   1   4   1    13646.47    13757.05    197.30 o 
   2   4   1     4715.57     4978.18     93.92 o 
   3   4   1     7572.72     7593.40    142.25 o 
   4   4   1      149.44      174.06      7.33 o 
   5   4   1      109.55      124.66      5.57 o 
   6   4   1      388.87      369.29     12.95 o 
   7   4   1     3874.86     3634.21    114.97 o 
   8   4   1      295.07      302.75     12.42 o 
   9   4   1      737.38      757.31     23.40 o 
  -8   5   1     2126.51     2099.17     50.25 o 
  -7   5   1       52.76       63.02      5.39 o 
  -6   5   1      294.98      329.24     18.99 o 
  -5   5   1      177.69      170.06      7.27 o 
  -4   5   1    14410.79    14702.85    268.55 o 
  -3   5   1        2.36        2.12      1.94 o 
  -2   5   1     5137.68     4988.93     92.70 o 
  -1   5   1       79.77       95.55      3.62 o 
   0   5   1     9098.87     9580.07    147.04 o 
   1   5   1      166.89      172.75      4.34 o 
   2   5   1     9474.97     9240.02    172.84 o 
   3   5   1      148.45      149.15      5.48 o 
   4   5   1      945.75      992.59     25.40 o 
   5   5   1        1.66       10.28      3.57 o 
   6   5   1     2412.09     2337.55     48.02 o 
   7   5   1        7.15        7.13      3.38 o 
   8   5   1     1802.63     1826.79     44.99 o 
  -8   6   1      339.85      331.15     14.40 o 
  -7   6   1      277.15      287.12     12.46 o 
  -6   6   1        2.07        9.20      3.53 o 
  -5   6   1     2881.83     2771.29     55.41 o 
  -4   6   1       24.88       31.84      3.47 o 
  -3   6   1    11923.47    11683.31    214.62 o 
  -2   6   1     1878.91     1794.50     32.15 o 
  -1   6   1      179.84      182.69      6.67 o 
   0   6   1       90.15      108.03      4.77 o 
   1   6   1    18247.64    18252.99    278.69 o 
   2   6   1      633.47      604.30     14.76 o 
   3   6   1     7096.05     7022.72    148.83 o 
   4   6   1        0.01        4.69      3.19 o 
   5   6   1      158.59      172.09      8.66 o 
   6   6   1       14.39       19.76      3.93 o 
   7   6   1     1685.75     1682.95     37.82 o 
   8   6   1       14.37       12.40      4.66 o 
  -7   7   1      433.92      420.34     16.01 o 
  -6   7   1        5.27        7.11      3.47 o 
  -5   7   1        8.54       13.45      3.33 o 
  -4   7   1     1137.86     1114.94     25.64 o 
  -3   7   1      311.46      315.60     10.25 o 
  -2   7   1     3994.01     3935.61     75.54 o 
  -1   7   1      355.05      350.93      8.23 o 
   0   7   1      216.39      253.89      7.01 o 
   1   7   1     1453.12     1366.80     23.70 o 
   2   7   1    12467.22    12299.29    256.60 o 
   3   7   1       66.23       54.60      5.20 o 
   4   7   1     2218.29     2144.79     50.74 o 
   5   7   1       14.84       17.95      3.85 o 
   6   7   1     1042.55     1050.91     25.98 o 
   7   7   1       84.65       85.02      6.77 o 
  -7   8   1      295.10      298.95     13.74 o 
  -6   8   1       30.52       33.01      4.83 o 
  -5   8   1      660.48      620.00     17.45 o 
  -4   8   1      512.09      489.23     14.60 o 
  -3   8   1     3050.16     3052.44     60.70 o 
  -2   8   1      344.38      372.11     11.02 o 
  -1   8   1     2306.96     2376.62     43.49 o 
   0   8   1      223.06      216.80      6.70 o 
   1   8   1     4983.93     4961.94    107.27 o 
   2   8   1        1.09        1.60      2.73 o 
   3   8   1     6726.74     6428.60    138.47 o 
   4   8   1      331.40      325.48     11.53 o 
   5   8   1       53.30       59.55      5.54 o 
   6   8   1      198.18      191.71      9.40 o 
   7   8   1      759.71      797.63     25.01 o 
  -6   9   1        3.08        9.78      4.66 o 
  -5   9   1      125.83      128.83      7.78 o 
  -4   9   1     1465.41     1426.65     32.54 o 
  -3   9   1      435.55      451.32     13.83 o 
  -2   9   1     3581.52     3526.92     69.33 o 
  -1   9   1        3.75        2.90      3.11 o 
   0   9   1      293.80      264.72     11.96 o 
   1   9   1      133.61      136.08      6.92 o 
   2   9   1     5180.15     5054.00     96.95 o 
   3   9   1     1933.72     1890.46     40.53 o 
   4   9   1      892.13      833.70     21.60 o 
   5   9   1      194.71      182.15      9.16 o 
   6   9   1     1264.66     1246.94     30.66 o 
  -5  10   1     2383.31     2338.86     50.54 o 
  -4  10   1       58.58       53.50      5.80 o 
  -3  10   1     2806.26     2870.67     58.68 o 
  -2  10   1       72.82       80.87      6.69 o 
  -1  10   1       75.16       74.42     10.22 o 
   0  10   1        5.50        1.52      5.99 o 
   1  10   1     2901.32     2823.93     75.16 o 
   2  10   1       43.92       48.06      4.92 o 
   3  10   1     2226.13     2153.50     45.86 o 
   4  10   1       30.56       35.47      5.78 o 
   5  10   1      524.50      531.02     16.85 o 
  -4  11   1     2968.17     3005.98     69.48 o 
  -3  11   1       13.16       12.49      4.34 o 
  -2  11   1     1107.98     1074.66     46.01 o 
  -1  11   1      121.51      122.04     14.46 o 
   0  11   1     1281.99     1281.48     52.51 o 
   1  11   1       19.76       28.26      8.37 o 
   2  11   1     1695.86     1728.44     50.62 o 
   3  11   1       10.86        9.05      4.08 o 
   4  11   1       40.38       40.37      5.28 o 
  -1  12   1       81.04       87.62     12.52 o 
   0  12   1       29.85       38.56      9.73 o 
   1  12   1      522.30      536.74     30.20 o 
  -8   0   2     2527.33     2631.01     66.21 o 
  -6   0   2     4844.76     4770.23     98.97 o 
  -4   0   2     1196.14     1208.06     30.23 o 
  -2   0   2    14367.16    14935.65    881.71 o 
   0   0   2     2296.28     2527.88     54.22 o 
   2   0   2     9843.89    10908.83    257.08 o 
   4   0   2    49250.40    51760.35   3490.86 o 
   6   0   2      477.16      478.97     13.49 o 
   8   0   2      218.79      209.04     15.56 o 
  -9   1   2      716.59      719.99     21.04 o 
  -8   1   2      266.39      267.27     10.71 o 
  -7   1   2     4270.22     4171.11     62.17 o 
  -6   1   2      623.10      609.55     11.24 o 
  -5   1   2      525.94      514.56      9.53 o 
  -4   1   2      100.06      123.70      6.14 o 
  -3   1   2     3613.55     3632.56     56.19 o 
  -2   1   2        4.18        4.36      1.01 o 
  -1   1   2    17503.31    15916.93    268.52 o 
   0   1   2      108.64       97.93      3.72 o 
   1   1   2      551.38      579.33     20.28 o 
   2   1   2     6634.14     6677.61    104.09 o 
   3   1   2    18034.23    17684.10    356.95 o 
   4   1   2     1528.23     1539.18     30.17 o 
   5   1   2     7626.07     7510.26    156.85 o 
   6   1   2       16.92       17.14      2.25 o 
   7   1   2      223.32      228.80      6.05 o 
   8   1   2       69.56       91.95      6.14 o 
   9   1   2      500.98      544.36     20.57 o 
  -9   2   2       24.31       28.52      5.98 o 
  -8   2   2     1352.56     1362.72     30.24 o 
  -7   2   2      516.73      495.35     12.39 o 
  -6   2   2     6633.55     6691.87    133.87 o 
  -5   2   2       29.77       25.32      2.20 o 
  -4   2   2     1112.76     1174.58     21.43 o 
  -3   2   2       17.82       29.00      1.70 o 
  -2   2   2    42592.30    37177.50    678.76 o 
  -1   2   2     2722.59     2998.53     72.99 o 
   0   2   2    27286.24    24602.48    384.82 o 
   1   2   2     1233.02     1160.64     24.60 o 
   2   2   2      505.61      741.91     26.21 o 
   3   2   2     2886.18     2963.30     55.25 o 
   4   2   2    30302.34    29377.47    682.52 o 
   5   2   2      193.94      208.01      5.71 o 
   6   2   2     2538.64     2517.35     44.28 o 
   7   2   2      743.52      739.34     17.23 o 
   8   2   2     1158.19     1250.74     41.34 o 
   9   2   2        6.36        6.59      4.36 o 
  -9   3   2       25.95       23.29      5.70 o 
  -8   3   2       17.96       12.16      3.94 o 
  -7   3   2     3146.28     3066.79     67.32 o 
  -6   3   2       33.47       37.11      3.62 o 
  -5   3   2     5653.92     5664.71     94.94 o 
  -4   3   2       19.25       21.81      3.31 o 
  -3   3   2     7432.29     7681.61    127.15 o 
  -2   3   2     2137.75     2136.41     34.03 o 
  -1   3   2    36366.65    32675.71    562.27 o 
   0   3   2     1048.10     1051.59     17.12 o 
   1   3   2     6165.30     6677.82    122.37 o 
   2   3   2      879.76      904.86     20.77 o 
   3   3   2    10582.06    10492.82    178.49 o 
   4   3   2     3055.48     3270.37     51.64 o 
   5   3   2     7742.85     7704.61    141.43 o 
   6   3   2      596.47      617.99     16.71 o 
   7   3   2        0.09        1.02      2.66 o 
   8   3   2      106.71       94.24      6.40 o 
   9   3   2     2525.15     2718.08     62.69 o 
  -9   4   2        2.84        2.23      4.77 o 
  -8   4   2     1393.84     1435.25     36.21 o 
  -7   4   2      478.77      460.76     15.42 o 
  -6   4   2     3090.67     3178.29     62.49 o 
  -5   4   2      213.97      197.10      9.83 o 
  -4   4   2       88.40      113.72      8.62 o 
  -3   4   2      505.70      548.09     11.24 o 
  -2   4   2    25339.50    25202.32    385.19 o 
  -1   4   2      354.34      355.44      7.12 o 
   0   4   2    17367.72    17641.55    268.67 o 
   1   4   2       56.60       62.46      2.68 o 
   2   4   2     3602.26     3773.55     80.70 o 
   3   4   2      107.72      107.80      5.10 o 
   4   4   2     5608.96     5390.66    113.73 o 
   5   4   2      115.89      107.73     10.80 o 
   6   4   2     1144.04     1096.99     32.51 o 
   7   4   2      205.93      205.52      9.01 o 
   8   4   2      404.19      429.59     14.18 o 
   9   4   2        0.03       -1.15      4.25 o 
  -8   5   2       90.43       90.33      7.97 o 
  -7   5   2     3092.55     3091.69     69.39 o 
  -6   5   2       72.72       83.61      5.39 o 
  -5   5   2      659.90      684.02     17.13 o 
  -4   5   2      190.04      186.68      9.73 o 
  -3   5   2     8885.68     8743.04    161.37 o 
  -2   5   2      265.95      307.63      6.77 o 
  -1   5   2     9763.46     9486.77    146.13 o 
   0   5   2        0.95        7.45      1.35 o 
   1   5   2      264.12      285.39      8.29 o 
   2   5   2     1849.21     1885.23     42.88 o 
   3   5   2     4771.37     4805.58    103.02 o 
   4   5   2       52.78       54.86      5.78 o 
   5   5   2     2384.43     2291.24     52.93 o 
   6   5   2       18.47       22.30      4.18 o 
   7   5   2       14.09       18.20      3.73 o 
   8   5   2       12.92       14.94      4.26 o 
  -8   6   2      868.62      934.94     27.37 o 
  -7   6   2        6.12        3.94      3.57 o 
  -6   6   2     1830.65     1776.17     38.34 o 
  -5   6   2       30.08       31.94      3.97 o 
  -4   6   2      391.97      361.78     11.03 o 
  -3   6   2     1393.50     1362.42     34.02 o 
  -2   6   2     3635.26     3569.58     56.76 o 
  -1   6   2      563.74      530.92     10.70 o 
   0   6   2     5832.15     5675.84     88.54 o 
   1   6   2       87.86       79.46      3.27 o 
   2   6   2     2645.55     2801.40     62.19 o 
   3   6   2     1326.36     1334.15     32.53 o 
   4   6   2     6596.23     6507.84    139.35 o 
   5   6   2      329.62      328.17     12.62 o 
   6   6   2      525.46      528.60     17.39 o 
   7   6   2       85.21      109.14      8.68 o 
   8   6   2      155.52      165.67     10.05 o 
  -8   7   2       56.95       65.02      9.73 o 
  -7   7   2     2889.79     2893.30     66.80 o 
  -6   7   2      323.10      310.79     11.45 o 
  -5   7   2     2045.60     2090.10     43.96 o 
  -4   7   2       85.75       88.52      5.87 o 
  -3   7   2     2862.63     2878.40     56.79 o 
  -2   7   2       18.65       16.14      2.68 o 
  -1   7   2     9504.52     9405.22    145.31 o 
   0   7   2      439.93      457.98      9.79 o 
   1   7   2     2362.71     2285.62     37.51 o 
   2   7   2      770.20      752.95     20.69 o 
   3   7   2     7642.81     7364.31    156.84 o 
   4   7   2       55.95       57.49      5.48 o 
   5   7   2     5558.34     5405.67    118.07 o 
   6   7   2      415.49      431.29     14.19 o 
   7   7   2        3.27        2.63      4.60 o 
  -7   8   2        4.79       12.34      4.74 o 
  -6   8   2     1444.15     1475.22     37.97 o 
  -5   8   2      135.73      139.98      7.86 o 
  -4   8   2      257.15      246.03      9.66 o 
  -3   8   2       13.91       20.77      3.56 o 
  -2   8   2     2404.50     2394.97     48.16 o 
  -1   8   2      453.44      434.00     11.51 o 
   0   8   2     8037.60     8093.49    125.78 o 
   1   8   2      516.46      504.26     15.77 o 
   2   8   2      131.42      128.82      7.40 o 
   3   8   2      467.91      450.69     15.34 o 
   4   8   2     9567.24     9384.46    198.97 o 
   5   8   2      425.62      402.38     13.41 o 
   6   8   2     1324.74     1268.62     30.77 o 
   7   8   2       22.60       18.89      5.40 o 
  -6   9   2      237.71      248.80     12.36 o 
  -5   9   2      906.30      916.81     23.77 o 
  -4   9   2      287.06      288.58     10.93 o 
  -3   9   2     2174.37     2115.90     44.32 o 
  -2   9   2      603.39      589.24     15.95 o 
  -1   9   2     4630.21     4814.69    101.97 o 
   0   9   2       84.42       93.74      9.22 o 
   1   9   2     1338.35     1349.25     34.35 o 
   2   9   2       10.45       15.16      4.53 o 
   3   9   2     2914.51     2853.30     66.09 o 
   4   9   2      140.76      149.09      7.95 o 
   5   9   2     2343.62     2274.64     49.02 o 
   6   9   2        9.87       13.86      4.52 o 
  -5  10   2       50.51       61.06      6.23 o 
  -4  10   2       59.64       65.47      5.71 o 
  -3  10   2        6.80        2.39      3.97 o 
  -2  10   2     2847.56     2891.55     65.04 o 
  -1  10   2      331.93      357.18     21.38 o 
   0  10   2      869.44      862.50     38.08 o 
   1  10   2      359.04      394.10     16.99 o 
   2  10   2      248.96      249.48     10.10 o 
   3  10   2        0.09        0.50      3.25 o 
   4  10   2      980.77      938.02     24.44 o 
   5  10   2       57.21       52.41      5.87 o 
  -4  11   2       39.42       52.47      6.58 o 
  -3  11   2      807.35      789.07     23.54 o 
  -2  11   2      233.82      228.68     18.11 o 
  -1  11   2     2018.06     2028.29     75.28 o 
   0  11   2       72.04       88.10     12.08 o 
   1  11   2       14.16       13.15      7.44 o 
   2  11   2       12.24       13.52      6.42 o 
   3  11   2      342.48      344.55     20.49 o 
   4  11   2        9.89        1.22      3.95 o 
  -1  12   2       61.38       62.79     11.15 o 
   0  12   2      833.05      819.63     39.04 o 
   1  12   2      105.81      113.05     14.39 o 
  -9   0   3      406.54      435.12     32.86 o 
  -7   0   3      791.51      797.63     20.55 o 
  -5   0   3     4194.60     4289.20    101.09 o 
  -3   0   3     2126.08     1961.40    126.09 o 
  -1   0   3      149.59      170.43     14.14 o 
   1   0   3    22099.90    19974.24    480.74 o 
   3   0   3     1306.77     1357.32     41.06 o 
   5   0   3     5121.03     5234.01    126.98 o 
   7   0   3     6589.58     6601.10    142.31 o 
   9   0   3        6.56       -1.31      7.89 o 
  -9   1   3       44.89       50.84      5.56 o 
  -8   1   3       24.90       32.10      5.09 o 
  -7   1   3      309.38      300.26     16.27 o 
  -6   1   3     4975.63     5116.23     93.75 o 
  -5   1   3      568.55      562.09     11.32 o 
  -4   1   3    11314.88    11330.39    202.54 o 
  -3   1   3      211.58      259.33      7.97 o 
  -2   1   3       49.52       71.37      4.55 o 
  -1   1   3     1727.55     1878.71     39.65 o 
   0   1   3     6060.40     6551.87    109.52 o 
   1   1   3     3048.49     3022.36     50.82 o 
   2   1   3    11160.12    11532.10    168.12 o 
   3   1   3      538.55      478.54     10.57 o 
   4   1   3     3261.84     3823.13     70.90 o 
   5   1   3        2.84        6.87      1.68 o 
   6   1   3    13396.01    13490.33    195.02 o 
   7   1   3       89.53       93.53      3.88 o 
   8   1   3      865.09      937.68     20.71 o 
   9   1   3       61.55       85.74     11.39 o 
  -9   2   3     1241.79     1256.13     37.21 o 
  -8   2   3      238.16      251.79     10.97 o 
  -7   2   3      823.49      866.72     22.60 o 
  -6   2   3      632.58      578.10     14.08 o 
  -5   2   3    11000.10    10704.95    176.11 o 
  -4   2   3      169.32      183.06      5.62 o 
  -3   2   3     7182.02     7287.71    144.28 o 
  -2   2   3       10.16       21.77      1.38 o 
  -1   2   3    15913.81    16115.52    270.98 o 
   0   2   3     4022.67     3958.49     72.68 o 
   1   2   3    45263.79    39583.80    991.21 o 
   2   2   3      445.44      387.12      7.80 o 
   3   2   3      137.36      173.82      8.33 o 
   4   2   3     3629.07     3822.50     71.52 o 
   5   2   3     9014.85     9175.86    154.91 o 
   6   2   3     3686.12     3542.60     60.74 o 
   7   2   3     3172.72     3081.67     94.81 o 
   8   2   3       13.31        6.43      3.33 o 
   9   2   3      153.00      155.58     17.92 o 
  -9   3   3        0.52        9.00      4.77 o 
  -8   3   3      333.37      332.94     14.88 o 
  -7   3   3      209.72      215.08      9.65 o 
  -6   3   3     5636.56     5379.93    105.48 o 
  -5   3   3      400.27      407.25      9.54 o 
  -4   3   3    14871.55    14866.04    244.16 o 
  -3   3   3      307.47      326.81      7.36 o 
  -2   3   3      823.04      895.44     24.95 o 
  -1   3   3      240.39      260.63      5.39 o 
   0   3   3    62730.95    55040.12    854.40 o 
   1   3   3      523.26      474.08     12.12 o 
   2   3   3    16177.66    16178.25    326.34 o 
   3   3   3      195.68      232.06      6.17 o 
   4   3   3     1031.52      977.63     20.22 o 
   5   3   3       76.00       74.06      4.34 o 
   6   3   3     7115.96     6981.45    170.39 o 
   7   3   3      480.01      461.30     15.71 o 
   8   3   3      227.83      226.97      9.59 o 
   9   3   3       36.77       37.40      6.06 o 
  -9   4   3      396.80      404.72     18.13 o 
  -8   4   3      172.04      169.48     17.46 o 
  -7   4   3      536.41      573.45     17.50 o 
  -6   4   3      728.21      712.20     17.66 o 
  -5   4   3     6602.71     6414.52    120.09 o 
  -4   4   3      303.18      355.03      8.37 o 
  -3   4   3     5029.29     5100.29     95.27 o 
  -2   4   3      422.98      417.97      9.11 o 
  -1   4   3    10200.42    10447.33    160.31 o 
   0   4   3     1271.84     1392.53     22.90 o 
   1   4   3    18113.14    18186.75    302.37 o 
   2   4   3      974.51      954.54     23.06 o 
   3   4   3     2244.79     2357.13     52.42 o 
   4   4   3      230.95      220.00     11.18 o 
   5   4   3     3025.64     2944.81     75.38 o 
   6   4   3       17.70       34.02      7.97 o 
   7   4   3     1475.17     1535.65     42.19 o 
   8   4   3      271.35      252.06     10.64 o 
  -8   5   3       93.50       80.03      7.01 o 
  -7   5   3        4.70        3.44      3.74 o 
  -6   5   3      467.99      451.81     13.15 o 
  -5   5   3       45.96       34.22      3.62 o 
  -4   5   3     3698.45     3738.78     71.89 o 
  -3   5   3        1.55        9.54      1.57 o 
  -2   5   3      576.35      751.60     16.20 o 
  -1   5   3      602.25      552.75     10.77 o 
   0   5   3     8423.48     8646.33    133.21 o 
   1   5   3     1523.04     1522.98     27.49 o 
   2   5   3    10079.75     9819.24    180.23 o 
   3   5   3       65.58       55.28      4.53 o 
   4   5   3      311.76      381.05     12.69 o 
   5   5   3       93.63       89.96      6.64 o 
   6   5   3     2528.75     2470.06     83.87 o 
   7   5   3        0.55        0.38      3.74 o 
   8   5   3      973.90     1030.13     26.12 o 
  -8   6   3        5.98       10.01      4.74 o 
  -7   6   3      250.14      239.46     11.09 o 
  -6   6   3        1.13        2.58      3.03 o 
  -5   6   3     5727.76     5635.16    107.08 o 
  -4   6   3        0.15        3.07      2.44 o 
  -3   6   3     2441.53     2517.44     49.99 o 
  -2   6   3     1725.75     1630.18     27.59 o 
  -1   6   3     3264.55     3214.89     51.57 o 
   0   6   3      579.17      584.81     11.25 o 
   1   6   3     4715.45     4537.87     77.88 o 
   2   6   3      359.10      354.20     11.77 o 
   3   6   3     3388.88     3348.34     73.86 o 
   4   6   3       69.47       69.65      5.86 o 
   5   6   3     2512.25     2471.31     57.49 o 
   6   6   3       71.31       68.84      6.23 o 
   7   6   3     1986.41     2039.75     44.48 o 
   8   6   3      121.87      161.34      9.98 o 
  -8   7   3        2.23       -1.43      5.05 o 
  -7   7   3      599.90      602.17     20.11 o 
  -6   7   3     1592.81     1586.99     39.43 o 
  -5   7   3       47.16       42.49      4.34 o 
  -4   7   3     3842.79     3883.65     75.64 o 
  -3   7   3       31.60       33.40      3.85 o 
  -2   7   3        3.69       41.31      4.02 o 
  -1   7   3      381.72      386.71      8.83 o 
   0   7   3     5426.27     5306.01     83.36 o 
   1   7   3      200.96      189.17      6.76 o 
   2   7   3     6081.40     6016.65    128.65 o 
   3   7   3       26.20       37.38      6.05 o 
   4   7   3     1181.02     1140.83     30.11 o 
   5   7   3      257.02      277.56     11.89 o 
   6   7   3     4914.71     4826.99    107.57 o 
   7   7   3      902.49      912.32     24.46 o 
  -7   8   3      151.20      165.64     10.46 o 
  -6   8   3       21.97       25.97      5.01 o 
  -5   8   3     7446.68     7426.65    140.90 o 
  -4   8   3       63.91       58.04      5.12 o 
  -3   8   3     2753.47     2646.89     53.35 o 
  -2   8   3       51.72       53.54      4.42 o 
  -1   8   3     5183.00     5099.35     88.63 o 
   0   8   3      195.38      198.78      6.67 o 
   1   8   3     6733.79     6641.39    141.86 o 
   2   8   3      120.98      113.33      7.08 o 
   3   8   3     1176.68     1177.31     30.84 o 
   4   8   3       34.16       42.10      5.60 o 
   5   8   3     4225.05     4147.46     93.18 o 
   6   8   3        1.33        2.31      3.41 o 
   7   8   3     1469.59     1541.22     40.42 o 
  -6   9   3     1733.41     1799.44     45.31 o 
  -5   9   3        0.25        1.78      3.47 o 
  -4   9   3      901.52      927.64     23.26 o 
  -3   9   3      763.57      789.73     20.30 o 
  -2   9   3       12.60       14.79      4.17 o 
  -1   9   3      344.31      321.76     11.72 o 
   0   9   3     3279.41     3264.60     89.02 o 
   1   9   3        0.01        3.47      3.98 o 
   2   9   3     2855.85     2737.13     63.22 o 
   3   9   3      849.79      837.79     24.44 o 
   4   9   3       68.73       75.31      6.95 o 
   5   9   3      285.61      287.21     11.63 o 
   6   9   3     2130.28     2079.17     46.21 o 
  -5  10   3      598.77      604.89     20.24 o 
  -4  10   3       20.10       18.89      4.29 o 
  -3  10   3      972.97      981.29     24.15 o 
  -2  10   3       53.42       55.02      5.73 o 
  -1  10   3      581.97      557.18     27.89 o 
   0  10   3       70.24       76.79     10.66 o 
   1  10   3     2806.31     2791.88     78.42 o 
   2  10   3        0.32        1.18      3.70 o 
   3  10   3      488.01      475.76     17.39 o 
   4  10   3        0.45        5.26      3.88 o 
   5  10   3       47.64       51.52      5.93 o 
  -4  11   3      756.30      763.24     23.95 o 
  -3  11   3       11.53       18.95      4.76 o 
  -2  11   3        1.40        5.92      6.51 o 
  -1  11   3       92.59      121.29     26.29 o 
   0  11   3     1205.18     1260.30     67.04 o 
   1  11   3      134.73      145.76     14.87 o 
   2  11   3     1292.69     1262.16     39.65 o 
   3  11   3       26.52       26.94      5.18 o 
  -1  12   3      246.88      245.94     19.52 o 
   0  12   3       11.91       19.49      7.86 o 
   1  12   3     2842.56     2991.32    106.43 o 
  -8   0   4     3833.81     3826.86    116.03 o 
  -6   0   4      777.55      785.86     21.72 o 
  -4   0   4     6297.04     6205.64    143.44 o 
  -2   0   4    16708.01    16783.47    400.93 o 
   0   0   4     4591.71     4768.22     98.45 o 
   2   0   4     1638.89     1601.13     39.82 o 
   4   0   4    13079.07    13324.41    321.61 o 
   6   0   4     1074.05     1066.36     76.47 o 
   8   0   4     5105.17     5270.93    130.94 o 
  -9   1   4     1112.28     1159.16     35.68 o 
  -8   1   4      187.94      200.24     11.01 o 
  -7   1   4     2458.54     2626.16     74.76 o 
  -6   1   4      603.20      587.23     15.23 o 
  -5   1   4      119.00      149.55      9.77 o 
  -4   1   4       52.77       67.13      4.61 o 
  -3   1   4    21927.38    21621.59    568.07 o 
  -2   1   4     1515.58     1686.75     31.78 o 
  -1   1   4    10657.81    11157.54    208.54 o 
   0   1   4     2233.38     2295.55     39.71 o 
   1   1   4     7000.40     6893.59    156.02 o 
   2   1   4     2507.45     2424.09     41.94 o 
   3   1   4    18985.32    18799.84    341.34 o 
   4   1   4      103.94       86.29      3.95 o 
   5   1   4     2236.38     2281.58     41.00 o 
   6   1   4      137.60      149.89      5.55 o 
   7   1   4     3609.89     3634.78     60.47 o 
   8   1   4      850.71      818.59     18.98 o 
   9   1   4     2714.08     2838.71     79.41 o 
  -9   2   4      134.77      116.09      8.94 o 
  -8   2   4     3869.19     3748.84     81.49 o 
  -7   2   4      325.06      322.38     11.58 o 
  -6   2   4       78.17       77.37      5.85 o 
  -5   2   4       40.04       46.64      6.37 o 
  -4   2   4    13894.96    13831.33    271.87 o 
  -3   2   4     1167.72     1167.04     28.27 o 
  -2   2   4    13411.62    14027.71    249.72 o 
  -1   2   4      144.77      171.34      6.40 o 
   0   2   4      308.69      337.57      8.25 o 
   1   2   4      289.10      272.95      7.08 o 
   2   2   4    19711.81    19385.76    302.47 o 
   3   2   4     2223.39     2344.77     41.10 o 
   4   2   4     3872.97     3881.97     72.67 o 
   5   2   4      345.01      394.56     16.85 o 
   6   2   4       39.18       67.67      4.30 o 
   7   2   4       68.13       79.22      6.23 o 
   8   2   4     2226.99     2215.31     51.48 o 
   9   2   4        1.31       -0.01      3.33 o 
  -9   3   4     3140.04     3096.85     80.12 o 
  -8   3   4       76.71       63.61      6.75 o 
  -7   3   4     1635.93     1565.87     37.53 o 
  -6   3   4       16.14       34.07      5.09 o 
  -5   3   4     3936.66     4061.48     77.10 o 
  -4   3   4      344.32      379.28      9.23 o 
  -3   3   4    14838.89    14561.77    260.00 o 
  -2   3   4      688.30      732.02     15.47 o 
  -1   3   4     4803.13     5048.58     84.05 o 
   0   3   4      273.04      308.22      7.35 o 
   1   3   4    14910.02    15389.56    308.02 o 
   2   3   4       41.08       30.27      3.23 o 
   3   3   4    16891.99    17119.93    309.87 o 
   4   3   4        5.14       11.43      1.65 o 
   5   3   4       29.48       37.72      3.56 o 
   6   3   4     1126.87     1222.92     82.82 o 
   7   3   4     1559.72     1485.62     69.68 o 
   8   3   4      302.91      273.59     12.47 o 
   9   3   4      168.71      188.02     14.99 o 
  -9   4   4        8.77       -0.25      4.25 o 
  -8   4   4     1433.28     1432.08     41.59 o 
  -7   4   4      801.36      747.12     21.24 o 
  -6   4   4      251.81      273.47     10.78 o 
  -5   4   4       36.78       35.04      3.62 o 
  -4   4   4     2704.43     2518.85     47.91 o 
  -3   4   4     3314.52     3313.32     60.69 o 
  -2   4   4    17141.06    16767.25    255.80 o 
  -1   4   4       27.04       39.75      2.08 o 
   0   4   4      909.03     1067.99     19.80 o 
   1   4   4     2190.73     2270.58     61.09 o 
   2   4   4    18560.35    18414.10    380.46 o 
   3   4   4     1557.34     1411.28     41.15 o 
   4   4   4     7712.00     8006.53    178.24 o 
   5   4   4       16.16       19.82      4.39 o 
   6   4   4        7.58        9.14      3.57 o 
   7   4   4      364.01      371.09     16.36 o 
   8   4   4     2302.66     2257.61     48.33 o 
  -8   5   4       13.37       11.95      4.93 o 
  -7   5   4     2256.40     2320.17     53.70 o 
  -6   5   4       10.63       10.64      3.57 o 
  -5   5   4      268.23      284.69      9.26 o 
  -4   5   4     1198.89     1240.10     26.72 o 
  -3   5   4     6467.72     6209.03    104.03 o 
  -2   5   4       81.28      141.83      4.20 o 
  -1   5   4    14698.09    15024.40    229.73 o 
   0   5   4     1123.11     1148.21     21.56 o 
   1   5   4     2050.48     2129.35     37.68 o 
   2   5   4      184.23      201.38      5.93 o 
   3   5   4    11222.94    10945.74    228.78 o 
   4   5   4        3.08        5.41      3.08 o 
   5   5   4     2973.83     2892.26     65.65 o 
   6   5   4       17.81       28.14      4.90 o 
   7   5   4     1308.70     1361.15     41.25 o 
   8   5   4        0.88       -0.66      3.62 o 
  -8   6   4     1287.03     1394.58     42.06 o 
  -7   6   4        0.46        7.43      4.23 o 
  -6   6   4      145.93      159.54      8.51 o 
  -5   6   4      127.54      120.72      6.68 o 
  -4   6   4     1102.64     1103.21     24.63 o 
  -3   6   4      890.98      883.32     18.34 o 
  -2   6   4    10030.46    10055.16    154.96 o 
  -1   6   4       12.51       12.35      1.90 o 
   0   6   4      262.18      322.32      7.28 o 
   1   6   4       15.76       22.41      2.31 o 
   2   6   4     5258.03     5253.29    112.28 o 
   3   6   4       42.08       46.48      7.35 o 
   4   6   4     7501.70     7089.09    151.32 o 
   5   6   4      155.97      162.84      8.81 o 
   6   6   4      138.54      133.12      8.37 o 
   7   6   4        7.35       13.53      4.85 o 
   8   6   4     2558.50     2760.58     64.96 o 
  -7   7   4     1554.97     1603.19     40.79 o 
  -6   7   4        2.44       10.25      4.18 o 
  -5   7   4      654.47      646.74     17.45 o 
  -4   7   4        1.01        1.01      2.34 o 
  -3   7   4     9288.02     8991.54    166.84 o 
  -2   7   4      765.91      733.45     18.04 o 
  -1   7   4     2860.20     2947.29     47.95 o 
   0   7   4       36.37       47.28      2.75 o 
   1   7   4     3320.62     3268.45     63.02 o 
   2   7   4     2024.24     2022.34     47.07 o 
   3   7   4     2294.04     2210.58     51.55 o 
   4   7   4        0.76        0.61      2.99 o 
   5   7   4     1082.21     1018.25     28.27 o 
   6   7   4      145.19      148.32      9.61 o 
   7   7   4     1323.72     1426.22     34.03 o 
  -7   8   4        1.40        4.11      4.53 o 
  -6   8   4       45.09       45.40      5.86 o 
  -5   8   4       40.61       44.57      5.12 o 
  -4   8   4     5324.56     5195.47     99.99 o 
  -3   8   4       98.07       98.94      5.63 o 
  -2   8   4     1666.01     1727.39     36.07 o 
  -1   8   4      924.31      899.29     17.43 o 
   0   8   4      365.70      430.37     13.56 o 
   1   8   4        5.62        3.36      3.53 o 
   2   8   4     3499.18     3445.65     77.18 o 
   3   8   4       25.16       15.43      3.86 o 
   4   8   4     1246.58     1109.82     30.11 o 
   5   8   4       65.95       68.11      6.82 o 
   6   8   4      241.79      232.40     12.12 o 
   7   8   4      173.00      178.42     10.64 o 
  -6   9   4      195.22      178.16     10.64 o 
  -5   9   4       75.50       85.14      7.01 o 
  -4   9   4      953.84      988.80     24.35 o 
  -3   9   4     4913.48     4879.69     94.21 o 
  -2   9   4      368.71      363.38     11.62 o 
  -1   9   4     1784.08     1717.29     40.35 o 
   0   9   4        0.06        5.29      3.61 o 
   1   9   4     1385.28     1446.58     45.92 o 
   2   9   4      121.62      123.51      7.88 o 
   3   9   4     2487.58     2429.38     57.79 o 
   4   9   4       76.53       55.28      6.45 o 
   5   9   4      694.09      675.14     22.40 o 
   6   9   4      388.75      398.41     16.51 o 
  -5  10   4      117.62      113.04      8.71 o 
  -4  10   4     1102.78     1083.04     26.75 o 
  -3  10   4        3.68        5.04      3.78 o 
  -2  10   4     1500.21     1552.68     38.24 o 
  -1  10   4      207.32      217.07     16.25 o 
   0  10   4      514.14      497.66     25.98 o 
   1  10   4        2.03        3.42      3.81 o 
   2  10   4     2311.23     2377.84     57.28 o 
   3  10   4        0.07        0.37      3.64 o 
   4  10   4     2393.57     2372.26     58.17 o 
   5  10   4        0.43        2.87      6.81 o 
  -4  11   4        3.37       -3.94      3.94 o 
  -3  11   4     1155.34     1145.40     31.09 o 
  -2  11   4        0.19        4.60      6.51 o 
  -1  11   4     1745.98     1689.55     65.05 o 
   0  11   4      134.54      136.38     14.39 o 
   1  11   4      174.04      154.37     19.06 o 
   2  11   4        1.27        3.77      6.93 o 
   3  11   4     3002.10     3087.79     63.82 o 
   0  12   4        9.95       24.32      8.37 o 
  -9   0   5       48.01       38.12     11.83 o 
  -7   0   5     3035.40     3085.29    126.20 o 
  -5   0   5    14252.74    13981.64    683.58 o 
  -3   0   5      185.95      117.00      6.57 o 
  -1   0   5    66742.66    53303.79   4881.65 o 
   1   0   5    12072.00    12313.60    289.91 o 
   3   0   5     6029.97     6006.32    143.65 o 
   5   0   5    12591.53    12804.81    304.66 o 
   7   0   5     1413.73     1376.72     38.74 o 
   9   0   5     2276.35     2366.77     83.64 o 
  -9   1   5       35.48       45.03     11.54 o 
  -8   1   5     2472.79     2445.29     78.60 o 
  -7   1   5      212.22      201.00      9.34 o 
  -6   1   5    11242.47    11301.20    223.61 o 
  -5   1   5      247.00      252.83      7.03 o 
  -4   1   5     1738.15     1589.80     33.95 o 
  -3   1   5      173.10      207.65     10.80 o 
  -2   1   5    10768.97    11173.70    265.26 o 
  -1   1   5        1.08        5.50      0.81 o 
   0   1   5    24474.18    23789.36    558.70 o 
   1   1   5     2599.04     2541.27     43.31 o 
   2   1   5      909.76      891.12     16.26 o 
   3   1   5     1038.25      957.93     18.05 o 
   4   1   5     4995.84     4903.77     83.81 o 
   5   1   5       79.24       77.77      3.95 o 
   6   1   5     3445.19     3427.13     56.66 o 
   7   1   5      368.00      383.99     10.05 o 
   8   1   5       79.87       65.37      5.05 o 
   9   1   5       18.91       20.90      8.33 o 
  -9   2   5       19.27       26.11      5.98 o 
  -8   2   5       44.28       47.15      7.71 o 
  -7   2   5     3446.44     3378.27     83.37 o 
  -6   2   5      845.75      801.91     19.51 o 
  -5   2   5     3379.31     3390.87     69.48 o 
  -4   2   5       76.99       91.10      4.04 o 
  -3   2   5     3117.09     3268.80     59.99 o 
  -2   2   5     1108.31     1147.17     22.37 o 
  -1   2   5    21867.72    21806.32    906.16 o 
   0   2   5      793.68      744.58     15.17 o 
   1   2   5     3737.91     3949.65     87.88 o 
   2   2   5     1987.28     1925.51     33.49 o 
   3   2   5     2334.39     2368.58     41.28 o 
   4   2   5      398.49      370.90      9.43 o 
   5   2   5     7774.57     7946.85    146.26 o 
   6   2   5      404.24      384.29     13.39 o 
   7   2   5      641.12      671.60     30.32 o 
   8   2   5      375.36      310.58     22.86 o 
   9   2   5      351.46      327.85     13.49 o 
  -9   3   5        4.96        4.07      5.20 o 
  -8   3   5     1511.71     1523.62     43.02 o 
  -7   3   5      172.14      173.15      8.33 o 
  -6   3   5     3327.88     3176.79     68.63 o 
  -5   3   5        6.56       14.74      2.05 o 
  -4   3   5       19.87       29.33      5.04 o 
  -3   3   5      916.98      942.87     19.08 o 
  -2   3   5     3902.59     3724.00     77.04 o 
  -1   3   5     2255.98     2320.47     43.84 o 
   0   3   5    10664.38    10796.17    227.12 o 
   1   3   5       13.20       24.39      1.96 o 
   2   3   5     1275.42     1332.12     29.15 o 
   3   3   5      338.11      364.88     14.01 o 
   4   3   5     5658.86     5565.73     94.92 o 
   5   3   5      237.95      236.04      8.34 o 
   6   3   5     1836.01     1839.89     53.70 o 
   7   3   5        7.68       17.40      4.53 o 
   8   3   5      435.88      405.15     15.71 o 
   9   3   5       22.63       15.63      4.46 o 
  -9   4   5      167.45      166.76     13.45 o 
  -8   4   5      395.40      406.22     17.36 o 
  -7   4   5     4420.48     4341.86     93.51 o 
  -6   4   5      134.80      132.55      7.19 o 
  -5   4   5     4818.79     4883.04     92.37 o 
  -4   4   5      354.37      387.73     11.67 o 
  -3   4   5     2432.05     2549.01     54.50 o 
  -2   4   5      674.35      744.40     14.53 o 
  -1   4   5    10404.82     9941.58    163.96 o 
   0   4   5      124.60      202.61      5.45 o 
   1   4   5    15042.67    15948.27    288.57 o 
   2   4   5     4726.99     4785.57     88.96 o 
   3   4   5     4011.88     4087.61     76.97 o 
   4   4   5       29.60       29.86      3.86 o 
   5   4   5     8332.75     8327.45    176.21 o 
   6   4   5      144.04      173.28     13.78 o 
   7   4   5      406.81      449.37     30.11 o 
   8   4   5      464.34      447.38     22.84 o 
  -8   5   5      246.41      225.69     13.06 o 
  -7   5   5        1.96        0.33      3.29 o 
  -6   5   5     5994.75     6039.93    127.05 o 
  -5   5   5      546.82      521.15     14.07 o 
  -4   5   5     1685.94     1658.36     34.35 o 
  -3   5   5       49.16       57.66      3.67 o 
  -2   5   5     6264.01     6120.27     98.61 o 
  -1   5   5       34.49       44.54      2.37 o 
   0   5   5    19878.49    19900.64    330.88 o 
   1   5   5       46.29       41.95      2.55 o 
   2   5   5      462.99      547.30     13.15 o 
   3   5   5      350.32      326.56     11.57 o 
   4   5   5     9234.48     9037.45    190.61 o 
   5   5   5        2.12        8.57      3.42 o 
   6   5   5     4828.53     4761.60    105.14 o 
   7   5   5       33.59       44.52      5.86 o 
   8   5   5      175.66      200.80      9.79 o 
  -8   6   5        1.12       -2.08      4.77 o 
  -7   6   5     3479.72     3676.98     81.87 o 
  -6   6   5      120.63      110.36      7.33 o 
  -5   6   5     4942.87     4982.25     95.53 o 
  -4   6   5      105.41       95.76      5.39 o 
  -3   6   5      131.80      151.31      5.76 o 
  -2   6   5     1490.87     1497.27     25.63 o 
  -1   6   5     9726.75     9406.27    145.28 o 
   0   6   5      174.41      143.74      4.98 o 
   1   6   5    12219.22    12554.80    210.03 o 
   2   6   5        0.25        8.29      3.05 o 
   3   6   5     3276.45     3244.89     72.33 o 
   4   6   5      419.69      441.79     14.54 o 
   5   6   5     2903.35     2775.50     64.03 o 
   6   6   5       96.11       88.95      7.08 o 
   7   6   5      957.06      912.79     27.31 o 
   8   6   5      105.65      107.02      9.07 o 
  -7   7   5      342.64      321.16     13.74 o 
  -6   7   5     3808.01     3899.55     85.97 o 
  -5   7   5        8.16        9.50      3.57 o 
  -4   7   5       57.78       77.56      5.39 o 
  -3   7   5      238.74      250.64      8.01 o 
  -2   7   5     6093.79     5958.19    102.73 o 
  -1   7   5      364.00      397.93      9.28 o 
   0   7   5     2975.31     3156.44     55.83 o 
   1   7   5      862.32      874.93     19.94 o 
   2   7   5        2.01        9.07      3.26 o 
   3   7   5      288.45      302.93     11.89 o 
   4   7   5     1439.05     1382.01     35.48 o 
   5   7   5        3.25        5.39      4.14 o 
   6   7   5     1873.17     1778.66     45.17 o 
   7   7   5      530.45      513.19     19.15 o 
  -7   8   5     1879.86     2000.51     49.61 o 
  -6   8   5        9.36        7.92      3.86 o 
  -5   8   5      444.29      444.64     15.87 o 
  -4   8   5        6.76       13.68      3.85 o 
  -3   8   5       36.27       53.38      4.92 o 
  -2   8   5     1007.93      973.62     20.78 o 
  -1   8   5     3942.50     3971.64     63.97 o 
   0   8   5      178.09      177.94      7.94 o 
   1   8   5     1491.43     1415.26     35.16 o 
   2   8   5       11.17       13.96      3.70 o 
   3   8   5      308.10      301.96     12.40 o 
   4   8   5       60.68       52.34      5.69 o 
   5   8   5      338.46      312.97     13.71 o 
   6   8   5        8.98       15.46      4.92 o 
  -6   9   5     1955.68     1928.86     48.09 o 
  -5   9   5       84.87       85.71      7.38 o 
  -4   9   5       75.15       95.28      6.64 o 
  -3   9   5      150.94      167.31      8.10 o 
  -2   9   5     3652.35     3639.08     79.47 o 
  -1   9   5       23.60       18.09      3.43 o 
   0   9   5     2013.61     2037.96     48.79 o 
   1   9   5        3.07        5.33      3.78 o 
   2   9   5       26.02       34.49      6.64 o 
   3   9   5       46.30       49.10      6.00 o 
   4   9   5     1772.04     1768.81     44.94 o 
   5   9   5       83.19       90.65      8.15 o 
   6   9   5      874.28      889.10     31.97 o 
  -5  10   5     1828.40     1848.99     46.16 o 
  -4  10   5       11.99       26.68      5.03 o 
  -3  10   5       21.23       44.09      5.44 o 
  -2  10   5      283.92      293.16     12.16 o 
  -1  10   5     4798.45     4707.20    154.75 o 
   0  10   5       67.76       72.10     11.17 o 
   1  10   5     1958.40     1895.93     47.04 o 
   2  10   5      160.28      185.39     10.50 o 
   3  10   5      395.90      409.34     16.17 o 
   4  10   5        8.38        8.48      4.92 o 
   5  10   5     3004.02     3042.80     73.08 o 
  -3  11   5      349.01      380.33     15.06 o 
  -2  11   5      820.72      806.47     48.64 o 
  -1  11   5      156.95      157.53     15.32 o 
   0  11   5     3884.35     3842.26    130.58 o 
   1  11   5       19.74       23.66      8.37 o 
   2  11   5       25.72       37.47      9.30 o 
   3  11   5       70.37       70.45      9.11 o 
  -8   0   6     4594.17     4696.95    189.30 o 
  -6   0   6     7967.48     8378.51    242.10 o 
  -4   0   6    27412.58    26243.60   1902.18 o 
  -2   0   6     4681.34     4840.24    187.98 o 
   0   0   6    26577.53    24094.30    590.88 o 
   2   0   6    12476.62    12501.22    347.57 o 
   4   0   6      108.16      132.63      6.75 o 
   6   0   6     1884.67     1824.02     48.55 o 
   8   0   6     1098.82     1077.50     42.29 o 
  -9   1   6     1886.41     1949.76     55.11 o 
  -8   1   6      278.44      261.91     17.75 o 
  -7   1   6        8.21        7.89      5.26 o 
  -6   1   6      608.17      627.40     33.38 o 
  -5   1   6    13122.63    12472.76    475.83 o 
  -4   1   6       32.74       40.35      3.24 o 
  -3   1   6    12730.88    13267.64    303.41 o 
  -2   1   6     1473.48     1697.39     35.85 o 
  -1   1   6     2249.25     2358.86     44.06 o 
   0   1   6      152.83      143.65      3.80 o 
   1   1   6    39628.11    35198.88    602.99 o 
   2   1   6     2082.15     1922.56     31.57 o 
   3   1   6     5266.55     5323.09     98.15 o 
   4   1   6      829.23      839.68     16.77 o 
   5   1   6     2679.32     2584.07     46.17 o 
   6   1   6      336.47      328.48     10.19 o 
   7   1   6     2407.56     2482.25     47.25 o 
   8   1   6      206.28      193.07      8.85 o 
   9   1   6      456.84      426.18     19.70 o 
  -9   2   6       35.58       36.60      6.55 o 
  -8   2   6     1339.59     1378.68     82.16 o 
  -7   2   6      260.31      251.19     13.94 o 
  -6   2   6     1626.97     1708.85     37.39 o 
  -5   2   6      349.80      375.35      9.26 o 
  -4   2   6     8736.98     8816.27    179.25 o 
  -3   2   6        8.15       15.88      1.55 o 
  -2   2   6     3558.97     3614.03     67.21 o 
  -1   2   6        1.65        4.37      0.92 o 
   0   2   6     1648.06     1706.73     32.84 o 
   1   2   6     2902.41     2874.63     45.87 o 
   2   2   6    13143.11    13227.02    219.75 o 
   3   2   6     1736.65     1653.50     29.75 o 
   4   2   6     2005.74     2027.50     36.69 o 
   5   2   6       45.30       57.70      3.82 o 
   6   2   6     1692.60     1736.79     36.99 o 
   7   2   6       60.70       52.62      5.73 o 
   8   2   6     1743.37     1736.90     71.05 o 
   9   2   6       23.35       24.14      4.94 o 
  -9   3   6      657.24      684.38     30.88 o 
  -8   3   6        8.90        9.92      4.77 o 
  -7   3   6      314.64      323.63     14.12 o 
  -6   3   6       19.89       17.53      3.79 o 
  -5   3   6     3434.23     3447.08     64.10 o 
  -4   3   6      265.07      278.68      7.24 o 
  -3   3   6     8986.99     9197.51    187.21 o 
  -2   3   6     1495.46     1504.28     45.73 o 
  -1   3   6      754.45      903.91     18.67 o 
   0   3   6     1142.62     1332.79     26.48 o 
   1   3   6    10939.89    11161.40    186.77 o 
   2   3   6        3.51        5.47      0.79 o 
   3   3   6    10727.77    10909.22    198.31 o 
   4   3   6      124.97      136.34      6.51 o 
   5   3   6      138.48      143.67      7.33 o 
   6   3   6       68.90       74.96      7.60 o 
   7   3   6     4859.27     4696.74    124.20 o 
   8   3   6        7.56        7.87      4.08 o 
  -9   4   6        6.15       13.15      6.51 o 
  -8   4   6      793.11      813.75     27.37 o 
  -7   4   6      863.24      845.07     27.18 o 
  -6   4   6     1612.82     1635.20     38.47 o 
  -5   4   6      110.07      111.13      5.46 o 
  -4   4   6     9841.82     9846.59    177.47 o 
  -3   4   6      236.90      258.77      6.93 o 
  -2   4   6      137.46       85.87      3.37 o 
  -1   4   6       44.11       47.58      2.76 o 
   0   4   6     3825.59     3513.71     66.29 o 
   1   4   6      424.50      429.70      9.34 o 
   2   4   6    13045.83    13093.97    272.03 o 
   3   4   6      186.11      166.95      6.05 o 
   4   4   6      620.95      658.14     18.80 o 
   5   4   6        8.73       18.68      5.88 o 
   6   4   6     3858.91     3708.73     83.39 o 
   7   4   6      945.30      896.50     29.22 o 
   8   4   6      749.68      789.64     47.37 o 
  -8   5   6       38.88       31.28      8.92 o 
  -7   5   6       74.57       78.63      6.52 o 
  -6   5   6       76.49       80.24      6.06 o 
  -5   5   6     8611.11     8632.20    177.79 o 
  -4   5   6       10.70       15.94      2.79 o 
  -3   5   6    11012.76    10905.95    180.58 o 
  -2   5   6      209.83      238.99      6.39 o 
  -1   5   6     2802.46     2881.92     50.71 o 
   0   5   6     1098.80     1184.54     22.37 o 
   1   5   6    10438.63    10162.63    190.16 o 
   2   5   6      184.32      126.86     11.11 o 
   3   5   6     6352.47     6385.92    136.06 o 
   4   5   6     1048.18     1031.23     35.50 o 
   5   5   6     2548.87     2472.20     65.55 o 
   6   5   6      101.25      109.66      7.99 o 
   7   5   6     2052.01     2002.84     71.91 o 
   8   5   6        0.27        0.36      4.08 o 
  -8   6   6      900.38      925.03     31.28 o 
  -7   6   6        0.12       11.92      4.42 o 
  -6   6   6     1662.19     1732.18     41.78 o 
  -5   6   6       91.61       80.16      6.22 o 
  -4   6   6    12662.83    12712.62    233.78 o 
  -3   6   6     1242.89     1235.22     24.51 o 
  -2   6   6      419.87      439.49      9.62 o 
  -1   6   6      404.27      396.73      9.83 o 
   0   6   6    10762.20    10725.81    180.18 o 
   1   6   6        4.75        8.26      3.04 o 
   2   6   6     6053.61     5927.12    126.68 o 
   3   6   6      514.20      511.14     15.91 o 
   4   6   6        8.80       14.21      4.17 o 
   5   6   6       13.12       18.31      4.08 o 
   6   6   6     2098.30     2041.87     50.23 o 
   7   6   6       86.61       85.04      7.85 o 
  -7   7   6        0.13        1.51      4.93 o 
  -6   7   6        0.74        6.55      3.99 o 
  -5   7   6     2979.04     2989.81     66.80 o 
  -4   7   6        7.95       14.23      3.84 o 
  -3   7   6     3188.08     3250.75     58.21 o 
  -2   7   6      699.17      666.08     13.62 o 
  -1   7   6      386.61      374.00      9.75 o 
   0   7   6      318.69      299.75      8.19 o 
   1   7   6     3898.95     3990.97    108.43 o 
   2   7   6       46.54       47.15      5.57 o 
   3   7   6     4737.01     4597.58    106.63 o 
   4   7   6       13.35       18.40      4.18 o 
   5   7   6      217.97      203.79     11.95 o 
   6   7   6        0.19        1.88      3.94 o 
   7   7   6      482.67      503.18     19.06 o 
  -7   8   6       56.37       63.75      7.38 o 
  -6   8   6       90.96      110.71      8.20 o 
  -5   8   6       66.93       60.08      6.22 o 
  -4   8   6     4848.21     4834.62     93.57 o 
  -3   8   6       28.49       34.45      3.93 o 
  -2   8   6      888.24      949.19     20.50 o 
  -1   8   6      130.10      133.16      7.06 o 
   0   8   6     3483.07     3419.80     66.67 o 
   1   8   6      138.75      124.49      7.47 o 
   2   8   6     2521.09     2493.32     58.17 o 
   3   8   6       13.68       13.24      4.08 o 
   4   8   6      511.61      485.79     17.10 o 
   5   8   6      170.81      166.50     10.11 o 
   6   8   6      490.07      512.45     19.09 o 
  -6   9   6      184.95      174.08     15.94 o 
  -5   9   6     2192.53     2234.90     53.04 o 
  -4   9   6      197.15      191.48      8.77 o 
  -3   9   6     1233.80     1258.71     28.76 o 
  -2   9   6      141.14      169.08     11.43 o 
  -1   9   6       59.66       76.62      9.30 o 
   0   9   6      122.91      128.73      7.76 o 
   1   9   6     3622.79     3567.10     80.63 o 
   2   9   6      173.23      157.32      9.16 o 
   3   9   6     1427.41     1376.75     36.20 o 
   4   9   6       57.69       64.74      7.01 o 
   5   9   6      105.91      123.54     10.25 o 
  -5  10   6        9.04       15.30      5.01 o 
  -4  10   6     2649.60     2601.28     68.69 o 
  -3  10   6      141.18      141.40      8.69 o 
  -2  10   6      229.44      249.42     13.13 o 
  -1  10   6       51.26       51.87      9.73 o 
   0  10   6     3282.66     3108.75    106.88 o 
   1  10   6      241.86      226.30     11.46 o 
   2  10   6     2715.04     2710.56     64.62 o 
   3  10   6       43.15       46.37      6.27 o 
   4  10   6       42.04       48.70      6.43 o 
  -3  11   6     1667.35     1663.78     49.52 o 
  -2  11   6       65.15       57.84     10.22 o 
  -1  11   6      515.94      503.94     27.84 o 
   0  11   6      134.46      142.42     14.87 o 
   1  11   6     2526.90     2416.91     87.84 o 
   2  11   6      476.10      490.84     18.63 o 
   3  11   6      451.69      429.43     17.56 o 
  -9   0   7      972.25      918.88     56.53 o 
  -7   0   7     4925.80     4867.84    194.56 o 
  -5   0   7     1280.78     1384.25     60.47 o 
  -3   0   7    32911.14    30240.32   1204.14 o 
  -1   0   7     8049.37     8800.46    299.49 o 
   1   0   7     1455.59     1403.86     35.47 o 
   3   0   7    18564.85    18981.61    447.41 o 
   5   0   7      816.58      866.44     25.08 o 
   7   0   7      523.57      500.92     17.98 o 
   9   0   7       12.84       29.46      7.86 o 
  -9   1   7      132.11      140.13     12.32 o 
  -8   1   7     1585.84     1661.61     74.93 o 
  -7   1   7      276.30      268.10     13.01 o 
  -6   1   7     6951.27     7226.69    199.84 o 
  -5   1   7      182.11      194.77      9.36 o 
  -4   1   7     5574.72     5651.50    115.14 o 
  -3   1   7     2042.90     2178.46     64.48 o 
  -2   1   7    26816.77    26097.19   1008.59 o 
  -1   1   7      185.67      201.38      4.83 o 
   0   1   7     2716.80     2818.64     52.36 o 
   1   1   7     2074.13     2079.94     36.42 o 
   2   1   7     4036.81     4016.04     64.12 o 
   3   1   7     1628.57     1507.99     27.49 o 
   4   1   7     5868.34     5839.86     99.61 o 
   5   1   7        0.49        6.50      1.97 o 
   6   1   7      172.29      186.49      6.20 o 
   7   1   7      132.45      149.04      6.81 o 
   8   1   7      600.55      613.94     17.78 o 
   9   1   7        1.38       -1.11      5.99 o 
  -9   2   7      359.86      383.06     21.14 o 
  -8   2   7       18.23        7.45      5.35 o 
  -7   2   7     4847.21     4884.23    138.02 o 
  -6   2   7      376.40      334.20     16.35 o 
  -5   2   7      725.85      705.28     25.10 o 
  -4   2   7        0.87       18.71      1.80 o 
  -3   2   7    10964.27    11167.10    226.11 o 
  -2   2   7       42.21       55.79      5.19 o 
  -1   2   7    25889.21    27082.82    943.47 o 
   0   2   7     1554.30     1606.97     43.41 o 
   1   2   7       23.34       75.91      3.92 o 
   2   2   7       40.64       17.76      1.77 o 
   3   2   7    18438.23    18825.53    340.77 o 
   4   2   7      788.79      750.98     15.51 o 
   5   2   7     6229.85     6298.50    116.98 o 
   6   2   7       57.44       67.38      7.59 o 
   7   2   7      285.52      304.21     12.38 o 
   8   2   7      103.92       97.99      7.75 o 
  -9   3   7      133.27      140.41     12.91 o 
  -8   3   7     3462.76     3549.58    111.52 o 
  -7   3   7       27.85       32.19      7.23 o 
  -6   3   7     5362.20     5516.36    111.77 o 
  -5   3   7       10.38       28.86      3.61 o 
  -4   3   7      655.06      719.43     17.17 o 
  -3   3   7       68.52       96.15      4.19 o 
  -2   3   7    18754.41    18554.30    588.75 o 
  -1   3   7       24.20       36.31      2.33 o 
   0   3   7     2737.75     2458.65     46.85 o 
   1   3   7       25.30       33.56      2.16 o 
   2   3   7     1801.38     1607.43     37.57 o 
   3   3   7      282.00      300.43      8.18 o 
   4   3   7    13452.54    13274.48    221.85 o 
   5   3   7      233.25      226.53     13.16 o 
   6   3   7      674.62      674.00     20.26 o 
   7   3   7       63.59       74.68      6.95 o 
   8   3   7     1801.77     1798.97     45.82 o 
  -9   4   7     1290.84     1342.17     68.36 o 
  -8   4   7     1138.27     1137.84     43.42 o 
  -7   4   7     2841.29     2915.14     74.59 o 
  -6   4   7        1.46       10.88      3.57 o 
  -5   4   7      652.33      650.87     16.81 o 
  -4   4   7      148.39      160.08      8.57 o 
  -3   4   7     6279.53     6059.39    169.55 o 
  -2   4   7      558.14      553.84     13.42 o 
  -1   4   7    15077.90    15194.58    276.53 o 
   0   4   7      718.78      839.98     18.01 o 
   1   4   7     1911.68     2151.51     41.39 o 
   2   4   7     2891.08     3096.96     89.08 o 
   3   4   7     4628.22     4455.05     83.93 o 
   4   4   7        0.71        4.33      4.10 o 
   5   4   7     5262.05     5215.83    113.45 o 
   6   4   7       16.60       29.45      4.93 o 
   7   4   7      191.23      206.31     15.35 o 
   8   4   7      124.92      136.00      9.20 o 
  -8   5   7     4318.16     4470.95    112.16 o 
  -7   5   7       31.72       27.45      5.70 o 
  -6   5   7      832.93      818.37     23.70 o 
  -5   5   7      548.30      535.46     16.24 o 
  -4   5   7     5928.55     6103.99    114.57 o 
  -3   5   7      162.83      190.72      5.75 o 
  -2   5   7    10864.08    10748.95    267.86 o 
  -1   5   7      115.26      122.92      5.26 o 
   0   5   7       29.61       31.48      2.45 o 
   1   5   7     1016.60     1041.35     18.30 o 
   2   5   7     5784.51     5673.87    105.79 o 
   3   5   7      581.26      556.35     16.65 o 
   4   5   7     2484.92     2362.63     54.64 o 
   5   5   7       86.96       89.05      6.67 o 
   6   5   7       17.65       20.49      9.30 o 
   7   5   7        1.26       12.30      4.74 o 
   8   5   7      272.29      267.02     14.66 o 
  -8   6   7       23.78       26.95      6.30 o 
  -7   6   7     1681.35     1678.31     47.88 o 
  -6   6   7      290.50      291.32     11.75 o 
  -5   6   7       69.77       75.31      5.68 o 
  -4   6   7      130.73      131.74      5.96 o 
  -3   6   7     7816.00     7778.94    130.27 o 
  -2   6   7      807.45      815.34     16.91 o 
  -1   6   7     6140.86     6399.94    109.34 o 
   0   6   7       15.54       16.38      2.21 o 
   1   6   7      315.64      361.26     12.20 o 
   2   6   7      976.46      921.67     24.15 o 
   3   6   7     1736.09     1660.00     40.17 o 
   4   6   7       32.04       23.14      4.08 o 
   5   6   7     2975.03     2855.88     66.31 o 
   6   6   7      724.56      730.67     26.40 o 
   7   6   7      284.40      298.10     16.32 o 
  -7   7   7      499.82      492.59     20.41 o 
  -6   7   7     1621.24     1665.87     41.31 o 
  -5   7   7       94.81       94.89      7.01 o 
  -4   7   7      801.96      832.18     20.39 o 
  -3   7   7      178.50      190.02      7.00 o 
  -2   7   7    12458.65    12054.15    221.08 o 
  -1   7   7        9.84       15.34      3.43 o 
   0   7   7     3552.38     3643.00     70.23 o 
   1   7   7       45.87       60.21      7.66 o 
   2   7   7     6122.05     5888.90    126.97 o 
   3   7   7       49.04       48.24      5.37 o 
   4   7   7     3236.10     3147.00     72.34 o 
   5   7   7        4.24       14.46      4.46 o 
   6   7   7      201.55      184.33     10.39 o 
   7   7   7       32.26       37.77      7.06 o 
  -7   8   7     1923.94     2015.12     57.22 o 
  -6   8   7       26.34       18.85      5.31 o 
  -5   8   7      668.91      662.14     20.34 o 
  -4   8   7        2.45        4.38      3.78 o 
  -3   8   7     3705.72     3712.11     72.56 o 
  -2   8   7      330.12      277.26     10.16 o 
  -1   8   7     4759.13     4852.84     92.53 o 
   0   8   7      154.50      161.14      7.31 o 
   1   8   7      706.63      690.10     20.71 o 
   2   8   7      266.98      252.32     11.18 o 
   3   8   7     4039.80     3870.98     87.32 o 
   4   8   7       86.05       90.47      7.45 o 
   5   8   7     2426.96     2336.18     57.28 o 
   6   8   7        2.22        7.25      4.76 o 
  -6   9   7     1169.58     1249.15     34.20 o 
  -5   9   7        8.76        8.01      4.53 o 
  -4   9   7      293.48      287.96     17.08 o 
  -3   9   7      346.40      331.02     13.02 o 
  -2   9   7     6528.67     6357.52    157.79 o 
  -1   9   7      330.90      332.23     13.21 o 
   0   9   7      622.08      630.84     25.38 o 
   1   9   7        7.74       12.76      4.26 o 
   2   9   7     2166.26     2123.67     51.69 o 
   3   9   7      386.79      363.35     14.81 o 
   4   9   7     2252.63     2191.34     54.05 o 
   5   9   7       11.91       12.77      5.07 o 
  -5  10   7        5.83       10.87      4.93 o 
  -4  10   7        0.27       -2.22      5.99 o 
  -3  10   7     2270.78     2256.93     62.85 o 
  -2  10   7      275.53      279.40     16.28 o 
  -1  10   7      696.93      689.13     32.91 o 
   0  10   7       37.24       44.65      8.18 o 
   1  10   7       83.89       92.66     13.66 o 
   2  10   7      354.25      335.18     14.71 o 
   3  10   7     1828.41     1781.97     46.10 o 
   4  10   7       53.38       59.70      7.19 o 
  -3  11   7       58.40       52.82      9.46 o 
  -2  11   7     1131.12     1093.58     46.45 o 
  -1  11   7       18.73        9.86      8.54 o 
   0  11   7        9.29       13.23      7.26 o 
   1  11   7       42.92       29.68     11.83 o 
   2  11   7      365.31      362.00     15.88 o 
   3  11   7        7.54        6.54      6.13 o 
  -8   0   8      121.83      126.20     13.15 o 
  -6   0   8      306.60      266.86     18.40 o 
  -4   0   8    14762.43    15352.84    588.93 o 
  -2   0   8     6076.95     6867.43    197.59 o 
   0   0   8    11132.22    11823.43    279.34 o 
   2   0   8     5566.95     5729.29    164.43 o 
   4   0   8      295.70      325.61     11.99 o 
   6   0   8     2989.09     2945.19     75.28 o 
   8   0   8      212.41      214.20     26.95 o 
  -9   1   8      204.34      202.13     18.40 o 
  -8   1   8       14.65       16.13      5.05 o 
  -7   1   8     2279.29     2233.26     66.91 o 
  -6   1   8      324.25      327.80     17.75 o 
  -5   1   8     7236.51     7030.09    452.43 o 
  -4   1   8      551.04      556.41     18.20 o 
  -3   1   8       45.65       38.89      2.71 o 
  -2   1   8      795.24      839.07     19.30 o 
  -1   1   8    28740.75    28810.81   1057.42 o 
   0   1   8      721.46      794.97     16.35 o 
   1   1   8    16789.45    16658.84    347.64 o 
   2   1   8     2944.09     2869.79     46.63 o 
   3   1   8        3.42       23.97      3.09 o 
   4   1   8       70.11       58.89      3.52 o 
   5   1   8     5347.63     5300.14     85.24 o 
   6   1   8       69.57       72.84      4.15 o 
   7   1   8     1625.49     1595.94     35.91 o 
   8   1   8       66.70       77.26      6.23 o 
  -9   2   8        0.64        9.03      6.93 o 
  -8   2   8        5.07       11.83      6.57 o 
  -7   2   8      658.95      637.99     24.11 o 
  -6   2   8     6558.22     6501.85    257.66 o 
  -5   2   8       36.12       40.26      3.36 o 
  -4   2   8    17955.96    18934.37    433.22 o 
  -3   2   8      154.79      224.39      7.90 o 
  -2   2   8     4178.42     4350.09     89.22 o 
  -1   2   8      389.65      417.14     11.20 o 
   0   2   8    30391.02    28390.41    730.61 o 
   1   2   8      249.77      224.64      5.83 o 
   2   2   8     1724.06     1560.34     30.72 o 
   3   2   8      741.64      731.03     17.54 o 
   4   2   8     3325.08     3286.14     62.70 o 
   5   2   8      142.40      147.01      6.17 o 
   6   2   8     5638.15     5575.43    138.22 o 
   7   2   8        8.34        8.43      3.99 o 
   8   2   8        0.73        0.66      3.78 o 
  -9   3   8      758.56      779.92     33.69 o 
  -8   3   8       60.20       62.14      9.73 o 
  -7   3   8     2687.17     2747.45    117.00 o 
  -6   3   8      313.28      298.24     21.69 o 
  -5   3   8    14161.19    14398.62    330.67 o 
  -4   3   8       16.36       36.38      3.48 o 
  -3   3   8     1066.65     1132.54     29.39 o 
  -2   3   8      105.14      109.86      7.68 o 
  -1   3   8    10916.84    10856.93    198.12 o 
   0   3   8       57.24       68.45      3.51 o 
   1   3   8    21795.68    22026.00    400.21 o 
   2   3   8      205.76      240.86      8.23 o 
   3   3   8      791.64      805.83     16.33 o 
   4   3   8       37.73       52.21      3.43 o 
   5   3   8     6085.40     5896.55    127.04 o 
   6   3   8      201.04      202.45      9.90 o 
   7   3   8     2332.68     2380.89     61.48 o 
   8   3   8        2.74       13.23      5.01 o 
  -9   4   8       27.19       27.61     11.83 o 
  -8   4   8      104.10      126.14     12.32 o 
  -7   4   8       17.60       16.90      6.31 o 
  -6   4   8     9305.94     9583.53    279.29 o 
  -5   4   8        2.27        6.44      2.71 o 
  -4   4   8     5345.61     5411.77    218.86 o 
  -3   4   8      725.35      743.41     33.39 o 
  -2   4   8     2409.94     2552.69     64.02 o 
  -1   4   8      410.93      436.87     10.91 o 
   0   4   8    15783.58    16435.95    340.27 o 
   1   4   8      820.73      831.37     16.45 o 
   2   4   8      620.27      582.03     27.25 o 
   3   4   8     1511.00     1412.42     35.04 o 
   4   4   8     2281.04     2195.30     51.04 o 
   5   4   8      267.26      287.99     24.51 o 
   6   4   8     2342.32     2238.21     61.21 o 
   7   4   8      918.39      904.34     36.85 o 
   8   4   8      201.39      199.93     11.30 o 
  -8   5   8       27.62       25.12      8.21 o 
  -7   5   8      992.46     1027.89     40.24 o 
  -6   5   8      555.68      526.67     19.03 o 
  -5   5   8     2877.25     2974.57     65.34 o 
  -4   5   8      136.39      150.24      6.45 o 
  -3   5   8      584.87      573.53     29.01 o 
  -2   5   8        8.83       16.84      2.60 o 
  -1   5   8     3605.83     3785.13     71.86 o 
   0   5   8      263.76      260.27      8.16 o 
   1   5   8     5354.57     5548.51     94.89 o 
   2   5   8       35.89       38.75      3.21 o 
   3   5   8       42.09       41.43      6.46 o 
   4   5   8       36.24       40.32      4.81 o 
   5   5   8      560.39      534.11     17.61 o 
   6   5   8        1.90       -0.29      3.42 o 
   7   5   8     2509.90     2420.51     67.22 o 
   8   5   8      124.49      149.31     13.45 o 
  -8   6   8       30.94       38.12     11.83 o 
  -7   6   8      159.26      171.64     14.21 o 
  -6   6   8     4260.88     4204.70     91.53 o 
  -5   6   8      422.31      396.39     13.61 o 
  -4   6   8      989.25      994.49     30.00 o 
  -3   6   8     1758.24     1757.86     32.96 o 
  -2   6   8     1824.80     1817.40     36.45 o 
  -1   6   8       32.13       30.86      2.60 o 
   0   6   8     9877.80     9803.13    165.29 o 
   1   6   8      507.51      497.09     12.92 o 
   2   6   8     2818.92     2807.82     63.31 o 
   3   6   8       18.16       23.70      4.08 o 
   4   6   8     2654.74     2564.50     59.56 o 
   5   6   8      204.46      186.05      9.87 o 
   6   6   8      643.87      659.42     21.74 o 
   7   6   8      130.57      145.73      9.90 o 
  -7   7   8      250.77      256.00     14.48 o 
  -6   7   8      102.12      107.94      7.78 o 
  -5   7   8     4779.07     4863.55    104.63 o 
  -4   7   8       30.45       32.24      4.74 o 
  -3   7   8      963.97      947.57     22.57 o 
  -2   7   8      252.79      211.76      7.14 o 
  -1   7   8     9400.55     9183.17    155.93 o 
   0   7   8        1.07        2.27      2.28 o 
   1   7   8     5465.66     5369.89    115.97 o 
   2   7   8      197.08      219.48      9.98 o 
   3   7   8        3.93       13.73      3.94 o 
   4   7   8      269.54      266.76     11.87 o 
   5   7   8     2398.04     2303.82     56.11 o 
   6   7   8      235.11      247.35     12.56 o 
   7   7   8      964.22      996.06     34.48 o 
  -7   8   8       97.62       74.93     15.77 o 
  -6   8   8     2870.53     3040.54     69.72 o 
  -5   8   8      226.97      207.50     10.31 o 
  -4   8   8     3365.95     3241.22     84.19 o 
  -3   8   8      122.82      114.36      6.77 o 
  -2   8   8     1162.96     1176.08     34.79 o 
  -1   8   8      142.88      130.31      6.42 o 
   0   8   8    13031.34    12512.82    230.42 o 
   1   8   8       50.20       55.51      5.40 o 
   2   8   8     1779.53     1761.50     43.40 o 
   3   8   8        0.00        6.65      4.15 o 
   4   8   8     3256.35     3239.60     75.21 o 
   5   8   8        9.24        8.54      4.84 o 
   6   8   8     1613.35     1629.66     49.76 o 
  -6   9   8        2.19        1.75      5.20 o 
  -5   9   8     2878.37     3048.45     81.90 o 
  -4   9   8      135.09      129.62      9.81 o 
  -3   9   8      404.53      410.74     17.32 o 
  -2   9   8       96.13      127.74      9.86 o 
  -1   9   8     3455.76     3440.03     78.06 o 
   0   9   8      273.05      253.17     11.31 o 
   1   9   8     2241.02     2137.05     52.10 o 
   2   9   8      347.15      336.66     14.10 o 
   3   9   8        1.26        7.28      4.20 o 
   4   9   8      219.40      188.15     15.37 o 
   5   9   8     1628.09     1604.61     43.26 o 
  -5  10   8        9.62        4.60      6.51 o 
  -4  10   8     1109.15     1178.78     45.67 o 
  -3  10   8       26.72       33.73      8.54 o 
  -2  10   8      375.07      383.43     16.98 o 
  -1  10   8       65.63       63.21      9.73 o 
   0  10   8     1743.55     1689.03     52.80 o 
   1  10   8       80.07       77.57      7.44 o 
   2  10   8      176.04      157.64     10.14 o 
   3  10   8       19.30       21.42      6.34 o 
   4  10   8       21.61       44.77      6.64 o 
  -3  11   8       88.98      111.74     19.72 o 
  -2  11   8       97.14      111.62     13.45 o 
  -1  11   8      631.04      685.13     33.42 o 
   0  11   8       26.77       21.69      8.37 o 
   1  11   8      786.83      758.96     42.07 o 
   2  11   8       67.48       81.27      8.46 o 
  -7   0   9      934.18      945.17     46.01 o 
  -5   0   9     1380.36     1389.50     60.47 o 
  -3   0   9    11765.10    11250.07    432.49 o 
  -1   0   9     5915.76     6231.44    149.01 o 
   1   0   9    27753.66    29807.99    700.28 o 
   3   0   9    13744.19    13939.98    330.40 o 
   5   0   9     1362.88     1397.15     38.51 o 
   7   0   9     2227.37     2221.03     59.13 o 
  -9   1   9        2.32       -3.94      5.26 o 
  -8   1   9     2537.82     2607.73     78.06 o 
  -7   1   9      152.91      165.05     15.12 o 
  -6   1   9      142.64      144.71      9.30 o 
  -5   1   9       12.00       22.74      4.11 o 
  -4   1   9     2388.59     2237.60     66.85 o 
  -3   1   9     1035.94     1029.90     26.30 o 
  -2   1   9    23801.70    24958.46    453.05 o 
  -1   1   9        4.21        3.64      0.92 o 
   0   1   9     1607.95     1813.05     35.21 o 
   1   1   9     2306.97     2390.10     42.16 o 
   2   1   9    17846.33    18195.51    282.98 o 
   3   1   9      411.90      374.57      8.64 o 
   4   1   9     2862.83     2787.60     46.26 o 
   5   1   9       43.57       54.93      4.04 o 
   6   1   9      823.80      790.34     16.56 o 
   7   1   9      192.91      194.89     11.80 o 
   8   1   9     1693.84     1720.93     49.32 o 
  -9   2   9     3101.53     3095.71     99.76 o 
  -8   2   9      151.42      151.18     15.77 o 
  -7   2   9      789.93      798.85     28.77 o 
  -6   2   9       43.71       51.10      6.57 o 
  -5   2   9     7698.14     7855.89    182.33 o 
  -4   2   9        2.27       -0.33      1.68 o 
  -3   2   9    20537.32    21602.26    502.05 o 
  -2   2   9     2069.80     2226.95     42.42 o 
  -1   2   9        4.37       27.33      3.58 o 
   0   2   9        3.26        6.49      1.48 o 
   1   2   9    14112.87    13801.41    230.54 o 
   2   2   9      217.10      186.16      6.59 o 
   3   2   9     8452.90     8399.25    142.00 o 
   4   2   9     1687.66     1694.85     34.37 o 
   5   2   9      147.28      148.79      5.96 o 
   6   2   9      222.69      206.05      9.75 o 
   7   2   9     1320.53     1302.17     34.57 o 
   8   2   9       22.85       19.03      5.20 o 
  -9   3   9       11.79        9.20      9.20 o 
  -8   3   9     5229.08     5243.60    159.23 o 
  -7   3   9      231.21      237.94     19.72 o 
  -6   3   9      646.28      670.45     24.11 o 
  -5   3   9       16.10       18.51      3.24 o 
  -4   3   9    17304.96    17234.01    395.36 o 
  -3   3   9      163.84      186.00      9.53 o 
  -2   3   9    13331.31    14464.58    299.42 o 
  -1   3   9      740.91      819.94     24.19 o 
   0   3   9     4432.81     4486.16    107.58 o 
   1   3   9      217.58      243.76      8.73 o 
   2   3   9    15928.88    16388.82    308.41 o 
   3   3   9      242.07      256.89      7.28 o 
   4   3   9        6.73       20.83      3.69 o 
   5   3   9       15.24       16.49      3.99 o 
   6   3   9     1400.32     1390.86     35.76 o 
   7   3   9        0.16        4.29      4.18 o 
   8   3   9      808.57      821.99     32.62 o 
  -8   4   9      191.51      209.42     15.32 o 
  -7   4   9     1015.40      965.91     40.75 o 
  -6   4   9        2.00       13.15      7.89 o 
  -5   4   9     3319.43     3427.08     92.95 o 
  -4   4   9       18.64       29.26      3.95 o 
  -3   4   9    13903.52    14538.48    302.06 o 
  -2   4   9      484.13      488.02     12.78 o 
  -1   4   9      855.89      829.47     18.24 o 
   0   4   9      155.68      185.94      6.24 o 
   1   4   9     3029.23     3044.39     58.44 o 
   2   4   9     1792.09     1683.61     40.04 o 
   3   4   9     7771.83     7929.15    147.16 o 
   4   4   9        3.52       10.35      3.31 o 
   5   4   9        6.03        6.80      3.26 o 
   6   4   9      338.21      361.75     16.59 o 
   7   4   9      786.45      814.79     28.37 o 
   8   4   9       18.86       13.48      5.33 o 
  -8   5   9     2059.41     2141.71     93.33 o 
  -7   5   9       23.60       28.17     13.80 o 
  -6   5   9      129.63      133.80     11.37 o 
  -5   5   9        4.46       14.46      5.05 o 
  -4   5   9     8244.88     7996.74    460.69 o 
  -3   5   9      626.21      603.01     23.72 o 
  -2   5   9     8074.42     8507.18    287.63 o 
  -1   5   9       23.14       30.70      3.11 o 
   0   5   9      300.67      348.77     10.13 o 
   1   5   9        9.83       13.64      2.52 o 
   2   5   9     9801.37     9959.12    183.31 o 
   3   5   9       13.51       17.94      3.60 o 
   4   5   9     3295.02     3146.91     80.85 o 
   5   5   9      149.58      152.35      8.95 o 
   6   5   9      553.31      526.59     18.43 o 
   7   5   9       73.51       81.79     11.28 o 
  -8   6   9       63.29       68.36     13.15 o 
  -7   6   9      818.45      804.94     34.63 o 
  -6   6   9      212.09      226.34     12.59 o 
  -5   6   9      232.96      233.66     11.77 o 
  -4   6   9      507.67      514.06     16.22 o 
  -3   6   9     5473.99     5490.78     94.65 o 
  -2   6   9      390.31      387.68      9.88 o 
  -1   6   9     2047.84     1989.29     36.71 o 
   0   6   9       22.87       39.83      3.00 o 
   1   6   9     4542.91     4575.03     86.81 o 
   2   6   9      208.46      192.55      8.89 o 
   3   6   9     5997.21     5997.26    129.76 o 
   4   6   9       16.78       19.89      4.31 o 
   5   6   9       59.32       61.73      6.20 o 
   6   6   9        3.03        2.96      3.94 o 
   7   6   9      819.32      825.39     45.54 o 
  -7   7   9      221.50      214.21     16.09 o 
  -6   7   9        6.70       17.00      5.60 o 
  -5   7   9       13.39       17.30      5.02 o 
  -4   7   9     6615.78     6422.63    198.00 o 
  -3   7   9        7.81        6.49      2.60 o 
  -2   7   9     2616.29     2488.46     45.50 o 
  -1   7   9      750.99      716.16     15.99 o 
   0   7   9     2440.66     2423.59     48.81 o 
   1   7   9      253.58      244.05     10.61 o 
   2   7   9     7315.41     6981.46    150.19 o 
   3   7   9      786.27      784.11     23.08 o 
   4   7   9     1399.77     1360.12     35.75 o 
   5   7   9       28.40       29.90      5.20 o 
   6   7   9     1025.50     1018.32     30.03 o 
  -6   8   9      269.45      251.13     14.38 o 
  -5   8   9     1015.80     1073.95     34.03 o 
  -4   8   9       38.43       34.81      6.07 o 
  -3   8   9     5171.85     5219.19    113.34 o 
  -2   8   9       98.58       99.29      7.27 o 
  -1   8   9      190.06      185.90     14.91 o 
   0   8   9       17.54       22.51      3.97 o 
   1   8   9     6713.29     6432.28    139.18 o 
   2   8   9      159.33      135.87     10.11 o 
   3   8   9     1692.40     1635.28     41.92 o 
   4   8   9       34.32       39.14      5.96 o 
   5   8   9      236.32      243.37     12.40 o 
   6   8   9        3.54        2.56      4.77 o 
  -6   9   9       35.74       57.61      9.04 o 
  -5   9   9       16.67       12.31      5.78 o 
  -4   9   9     2711.92     2805.93     74.90 o 
  -3   9   9      397.83      347.67     19.26 o 
  -2   9   9     2569.56     2616.37     61.38 o 
  -1   9   9        8.07       14.20      4.59 o 
   0   9   9      382.18      412.84     15.47 o 
   1   9   9       43.44       52.49      6.11 o 
   2   9   9     3886.88     3663.25     84.09 o 
   3   9   9      178.08      173.69     10.21 o 
   4   9   9      443.59      416.92     16.82 o 
   5   9   9      235.39      271.23     15.26 o 
  -4  10   9       35.81       27.14      7.86 o 
  -3  10   9     2163.47     2324.66     77.85 o 
  -2  10   9      206.84      223.93     12.72 o 
  -1  10   9     1151.53     1126.37     46.37 o 
   0  10   9      137.22      127.15     11.96 o 
   1  10   9     1053.45     1022.18     29.65 o 
   2  10   9      106.31       99.19      8.57 o 
   3  10   9     1243.43     1187.12     34.08 o 
   4  10   9        2.97        4.38      5.12 o 
  -2  11   9     1750.41     1891.24     71.07 o 
  -1  11   9       35.24       36.57     10.10 o 
   0  11   9        5.97       25.63      8.37 o 
   1  11   9       17.47       10.28      8.31 o 
   2  11   9     1713.61     1692.73     45.44 o 
  -8   0  10     1037.53     1104.24     52.58 o 
  -6   0  10     7829.25     7548.25    295.78 o 
  -4   0  10     1577.59     1651.10     69.67 o 
  -2   0  10     2193.11     1811.51     45.64 o 
   0   0  10    38167.30    37255.70   1094.11 o 
   2   0  10     2936.73     3256.82     80.31 o 
   4   0  10    18413.95    18233.90    431.50 o 
   6   0  10      814.40      857.89     26.84 o 
   8   0  10      484.82      513.69     27.41 o 
  -9   1  10      177.52      189.30     18.40 o 
  -8   1  10        4.38        7.01      4.11 o 
  -7   1  10     5957.95     5609.24    158.01 o 
  -6   1  10      321.60      321.79     14.46 o 
  -5   1  10     4547.88     4421.19    125.02 o 
  -4   1  10      434.35      410.13     12.33 o 
  -3   1  10     5590.72     5809.84    135.21 o 
  -2   1  10       47.22       39.91      2.32 o 
  -1   1  10    22590.16    23040.43    456.40 o 
   0   1  10      156.41      156.71      8.10 o 
   1   1  10     2648.94     2686.29     47.33 o 
   2   1  10      326.58      304.30      7.40 o 
   3   1  10     8257.21     8162.67    129.02 o 
   4   1  10       43.66       37.48      5.10 o 
   5   1  10     7959.84     7840.50    124.83 o 
   6   1  10        0.71        4.26      2.72 o 
   7   1  10      146.24      183.00      8.83 o 
   8   1  10      206.51      195.73     12.71 o 
  -9   2  10        0.68       -5.35      5.35 o 
  -8   2  10      715.48      772.97     42.07 o 
  -7   2  10      142.94      125.46      9.16 o 
  -6   2  10     6204.31     6212.04    173.34 o 
  -5   2  10      257.41      259.60     21.03 o 
  -4   2  10      626.13      697.87     19.47 o 
  -3   2  10      553.25      554.35     15.86 o 
  -2   2  10     5971.58     5757.95    106.14 o 
  -1   2  10      919.59      911.75     19.13 o 
   0   2  10    14856.74    16007.39    291.11 o 
   1   2  10     1128.93     1151.46     34.28 o 
   2   2  10     1475.83     1500.14     28.06 o 
   3   2  10     2792.21     2758.26     49.13 o 
   4   2  10     6635.01     6648.98    113.62 o 
   5   2  10      296.49      293.21      8.70 o 
   6   2  10      127.92      111.62     14.23 o 
   7   2  10       18.54       25.01      5.20 o 
   8   2  10       82.64       90.09      7.89 o 
  -9   3  10      408.25      423.29     30.24 o 
  -8   3  10      372.49      339.16     26.29 o 
  -7   3  10     3462.86     3431.02    144.60 o 
  -6   3  10        0.40        3.76      3.15 o 
  -5   3  10      864.90      896.21     24.74 o 
  -4   3  10      191.73      201.49      8.59 o 
  -3   3  10     8391.95     9133.97    212.23 o 
  -2   3  10      581.34      624.91     14.17 o 
  -1   3  10    16891.18    17710.86    366.39 o 
   0   3  10      157.34      153.46      5.43 o 
   1   3  10       54.29       68.63      5.55 o 
   2   3  10     1356.77     1433.97     29.57 o 
   3   3  10     1412.97     1392.06     26.61 o 
   4   3  10       14.94       10.33      2.65 o 
   5   3  10     2133.23     2065.41     52.43 o 
   6   3  10      365.44      374.26     14.44 o 
   7   3  10        1.41        3.91      4.08 o 
   8   3  10        0.19        5.67      4.48 o 
  -8   4  10      122.91      114.79     11.98 o 
  -7   4  10      235.36      226.11     19.72 o 
  -6   4  10     8019.70     8244.97    326.01 o 
  -5   4  10      215.14      238.59     17.82 o 
  -4   4  10        0.19        8.70      3.29 o 
  -3   4  10      738.25      709.14     18.44 o 
  -2   4  10    16831.03    17123.78    355.08 o 
  -1   4  10      139.74      135.50      5.43 o 
   0   4  10    12588.56    13210.26    241.83 o 
   1   4  10       18.13       24.35      2.51 o 
   2   4  10      380.49      411.63     11.16 o 
   3   4  10      210.36      211.88      8.23 o 
   4   4  10     6253.88     5990.83    147.40 o 
   5   4  10       44.55       45.85      5.33 o 
   6   4  10     1031.35     1049.80     42.94 o 
   7   4  10      221.27      247.63     13.90 o 
   8   4  10      471.99      458.50     27.41 o 
  -8   5  10       14.34       14.38      7.26 o 
  -7   5  10     3671.83     3762.53    170.24 o 
  -6   5  10        3.91        7.89      6.57 o 
  -5   5  10     3237.93     3317.95    127.51 o 
  -4   5  10      592.64      668.62     42.17 o 
  -3   5  10     1280.99     1371.13     31.37 o 
  -2   5  10       32.24       38.71      3.86 o 
  -1   5  10    17224.99    17225.92    314.45 o 
   0   5  10      112.83      136.25      5.69 o 
   1   5  10     2728.78     2719.78     58.49 o 
   2   5  10      108.36      119.36      7.60 o 
   3   5  10     6097.18     5995.47    129.32 o 
   4   5  10        0.11       -2.22      2.99 o 
   5   5  10     4271.77     4219.65     94.59 o 
   6   5  10       47.93       45.38      9.11 o 
   7   5  10       26.79       20.68      6.55 o 
  -8   6  10      943.40      953.06     55.21 o 
  -7   6  10       14.82       21.44      7.26 o 
  -6   6  10     3772.82     3833.35    147.23 o 
  -5   6  10        6.79       11.27      4.43 o 
  -4   6  10     1030.30     1039.18     32.07 o 
  -3   6  10      748.57      753.81     20.06 o 
  -2   6  10    12774.23    12422.26    323.56 o 
  -1   6  10      132.85      130.16      5.84 o 
   0   6  10     6650.12     6441.20    137.92 o 
   1   6  10       27.15       33.14      3.24 o 
   2   6  10      661.82      696.00     20.41 o 
   3   6  10       64.53       63.48      5.76 o 
   4   6  10     5175.71     4984.36    110.01 o 
   5   6  10      144.26      140.80      9.20 o 
   6   6  10     2224.54     2165.76     53.98 o 
   7   6  10      188.40      192.74     18.40 o 
  -7   7  10     2619.24     2827.68    190.61 o 
  -6   7  10      128.32      137.40     12.91 o 
  -5   7  10      418.77      454.41     18.43 o 
  -4   7  10       81.56       83.96      8.95 o 
  -3   7  10      470.67      438.50     16.56 o 
  -2   7  10      692.25      699.57     15.76 o 
  -1   7  10     3435.60     3445.01     67.31 o 
   0   7  10        0.03        6.59      2.57 o 
   1   7  10      720.98      705.12     21.13 o 
   2   7  10      777.46      751.59     22.13 o 
   3   7  10     3904.38     3825.84     86.66 o 
   4   7  10       48.89       45.53      6.26 o 
   5   7  10     1330.59     1343.98     43.45 o 
   6   7  10      235.02      237.14     12.83 o 
  -6   8  10      715.94      792.15     34.24 o 
  -5   8  10       12.78       10.52      5.31 o 
  -4   8  10       84.74      110.16      9.36 o 
  -3   8  10       42.66       26.99      4.46 o 
  -2   8  10     3404.79     3554.24     79.97 o 
  -1   8  10      462.29      428.80     12.81 o 
   0   8  10     1685.97     1585.68     40.04 o 
   1   8  10      402.59      363.83     14.16 o 
   2   8  10      465.70      476.29     17.12 o 
   3   8  10        0.13        8.46      4.23 o 
   4   8  10     1267.54     1236.12     34.48 o 
   5   8  10      123.95      127.51      9.40 o 
  -5   9  10      708.41      788.53     30.10 o 
  -4   9  10       14.66       18.23      6.93 o 
  -3   9  10      727.68      798.62     33.12 o 
  -2   9  10      230.14      226.08     11.03 o 
  -1   9  10     3280.38     3274.77     90.54 o 
   0   9  10       28.48       23.11      4.71 o 
   1   9  10      683.69      688.14     22.23 o 
   2   9  10      408.87      420.79     18.40 o 
   3   9  10     1489.12     1478.48     39.82 o 
   4   9  10       26.58       23.95      5.87 o 
   5   9  10      962.34      910.92     39.45 o 
  -4  10  10       21.11       21.65     15.12 o 
  -3  10  10       87.72       99.10     11.37 o 
  -2  10  10     2601.72     2740.89     95.69 o 
  -1  10  10        0.33        4.85      5.99 o 
   0  10  10     4121.49     4074.41    112.29 o 
   1  10  10      164.13      150.89     14.61 o 
   2  10  10        9.97       13.46      5.02 o 
   3  10  10        3.36        3.92      4.86 o 
  -2  11  10       81.50       70.99     17.09 o 
  -1  11  10     2972.29     3077.18    107.78 o 
   0  11  10        2.74        2.54      6.93 o 
   1  11  10      407.61      383.80     21.49 o 
  -7   0  11      526.19      533.71     30.24 o 
  -5   0  11    18746.88    18511.75    711.18 o 
  -3   0  11     9842.78    10396.92    400.94 o 
  -1   0  11     8092.14     8484.98    202.45 o 
   1   0  11    15272.03    14343.13    514.68 o 
   3   0  11     2423.88     2307.06     59.14 o 
   5   0  11     4913.24     4639.64    114.65 o 
   7   0  11     3429.13     3484.84    108.00 o 
  -9   1  11        8.34       22.35      7.89 o 
  -8   1  11      215.13      211.65     12.52 o 
  -7   1  11      126.83      128.93      9.86 o 
  -6   1  11     3580.13     3465.20    141.97 o 
  -5   1  11        0.85        2.63      2.79 o 
  -4   1  11    10139.34    10046.01    275.14 o 
  -3   1  11     1150.20     1167.30     35.93 o 
  -2   1  11      267.23      272.67      7.18 o 
  -1   1  11     1540.65     1530.90     30.34 o 
   0   1  11     7142.99     6467.82    109.69 o 
   1   1  11      417.79      449.32     10.28 o 
   2   1  11    14208.52    14768.89    230.62 o 
   3   1  11      345.76      318.45      8.19 o 
   4   1  11     2491.18     2501.37     42.64 o 
   5   1  11       50.10       49.17      3.59 o 
   6   1  11     4851.13     4873.75     86.22 o 
   7   1  11      252.76      266.41     11.03 o 
   8   1  11       67.39       80.37      8.69 o 
  -9   2  11      398.98      382.54     27.61 o 
  -8   2  11      108.05       97.28     13.15 o 
  -7   2  11      258.32      274.36     13.85 o 
  -6   2  11       17.10       19.88      4.65 o 
  -5   2  11     6034.30     5860.26    163.59 o 
  -4   2  11      172.11      154.44      6.75 o 
  -3   2  11     5759.96     5785.91    192.78 o 
  -2   2  11      474.49      482.21     11.36 o 
  -1   2  11     3970.84     4258.65     79.83 o 
   0   2  11     1738.74     1901.27     38.82 o 
   1   2  11    12936.10    13532.27    420.16 o 
   2   2  11       19.52       27.63      2.70 o 
   3   2  11     2877.14     2890.44     51.76 o 
   4   2  11        4.03       15.78      2.75 o 
   5   2  11      713.76      680.77     18.61 o 
   6   2  11       94.73       90.78      6.91 o 
   7   2  11     2283.13     2267.57     55.22 o 
   8   2  11        2.45        1.03      4.36 o 
  -8   3  11       26.63       31.55      9.20 o 
  -7   3  11       92.11       88.08     13.15 o 
  -6   3  11       11.86       17.33      4.11 o 
  -5   3  11        7.07       13.80      3.72 o 
  -4   3  11    10435.85    10921.83    563.29 o 
  -3   3  11        1.07        3.72      2.78 o 
  -2   3  11        4.96       25.66      2.38 o 
  -1   3  11      245.94      263.44      7.72 o 
   0   3  11     5821.51     5779.01    107.80 o 
   1   3  11      332.08      351.95     11.08 o 
   2   3  11    11301.17    11133.14    426.81 o 
   3   3  11        4.79       17.29      2.43 o 
   4   3  11      123.27      135.59     13.30 o 
   5   3  11       34.92       46.29      5.23 o 
   6   3  11     2336.01     2363.18     56.54 o 
   7   3  11      105.05       97.23      7.89 o 
   8   3  11      757.76      779.02     25.25 o 
  -8   4  11        1.50        0.20      5.99 o 
  -7   4  11       66.48       60.47     10.52 o 
  -6   4  11      691.64      669.12     38.12 o 
  -5   4  11     6892.93     7031.40    256.34 o 
  -4   4  11      659.74      623.26     24.67 o 
  -3   4  11     3768.41     3547.15    105.18 o 
  -2   4  11     1848.08     1773.14     46.34 o 
  -1   4  11     4103.68     4154.95     78.75 o 
   0   4  11      197.42      209.05      7.39 o 
   1   4  11    19715.63    20139.17    366.18 o 
   2   4  11     2110.32     2096.49     42.39 o 
   3   4  11      464.97      444.47     12.25 o 
   4   4  11       76.05       82.87      6.51 o 
   5   4  11     2109.16     1983.11     64.11 o 
   6   4  11      409.82      437.49     27.51 o 
   7   4  11      727.32      738.42     27.03 o 
  -8   5  11      341.66      355.91     25.63 o 
  -7   5  11       39.84       41.02      8.51 o 
  -6   5  11     1390.01     1378.98     67.04 o 
  -5   5  11       12.48       12.49      4.65 o 
  -4   5  11    13494.25    12835.21    591.04 o 
  -3   5  11       19.09       26.72      3.44 o 
  -2   5  11       77.27       95.34      4.85 o 
  -1   5  11      119.58      157.13      7.46 o 
   0   5  11    16551.52    16666.60    304.46 o 
   1   5  11        1.69        6.83      2.28 o 
   2   5  11     6358.35     6125.46    131.75 o 
   3   5  11       12.10       18.73      3.83 o 
   4   5  11      339.48      353.33     13.74 o 
   5   5  11       95.07      100.66      7.72 o 
   6   5  11     3447.78     3557.38    176.70 o 
   7   5  11      191.51      196.26     13.28 o 
  -7   6  11       12.60       26.29      7.44 o 
  -6   6  11       28.57       36.09      7.86 o 
  -5   6  11     8066.12     8240.35    300.38 o 
  -4   6  11        5.74       10.36      4.00 o 
  -3   6  11     1795.85     1764.18     95.26 o 
  -2   6  11        0.06        6.94      2.45 o 
  -1   6  11     1181.73     1206.13     26.64 o 
   0   6  11       65.58       74.82      5.14 o 
   1   6  11     9554.29     9355.14    173.46 o 
   2   6  11      137.86      132.24      8.03 o 
   3   6  11      154.64      156.35     10.06 o 
   4   6  11      134.70      139.90      8.72 o 
   5   6  11     3372.26     3393.03     78.66 o 
   6   6  11       28.12       34.87      6.27 o 
  -7   7  11      331.33      313.58     32.21 o 
  -6   7  11     2076.50     2166.39    151.18 o 
  -5   7  11       28.55       32.34      5.78 o 
  -4   7  11     2488.57     2589.18     68.82 o 
  -3   7  11      449.38      449.06     17.32 o 
  -2   7  11      896.83      885.85     18.98 o 
  -1   7  11      342.34      336.11     10.66 o 
   0   7  11     3744.98     3786.95     73.78 o 
   1   7  11      924.92      877.09     25.01 o 
   2   7  11     3589.10     3328.38     76.15 o 
   3   7  11        0.93        7.03      3.70 o 
   4   7  11       10.69       17.14      4.56 o 
   5   7  11        6.15       10.77      4.84 o 
   6   7  11     1279.67     1298.61     36.85 o 
  -6   8  11       10.97        8.59      6.93 o 
  -5   8  11     1589.08     1651.39     48.43 o 
  -4   8  11       33.17       30.14      5.07 o 
  -3   8  11      798.55      853.58     24.47 o 
  -2   8  11        2.45        5.92      3.91 o 
  -1   8  11       47.54       71.94      5.32 o 
   0   8  11      214.38      202.47     10.21 o 
   1   8  11     1739.79     1640.65     41.54 o 
   2   8  11       38.35       35.39      5.48 o 
   3   8  11     1356.81     1340.11     36.13 o 
   4   8  11        6.54       15.10      5.43 o 
   5   8  11      512.00      536.58     20.12 o 
  -5   9  11      131.23      159.56     11.33 o 
  -4   9  11     1778.32     1910.89     66.07 o 
  -3   9  11      189.49      206.72     14.79 o 
  -2   9  11       60.22       89.76      9.68 o 
  -1   9  11      165.99      192.77     13.16 o 
   0   9  11     2475.16     2565.05     61.16 o 
   1   9  11       74.25       93.03      7.72 o 
   2   9  11     3132.63     3039.01     71.92 o 
   3   9  11      831.50      815.79     25.86 o 
   4   9  11       39.59       43.87      8.68 o 
  -4  10  11       37.49       34.98      8.21 o 
  -3  10  11     1381.24     1485.08     54.25 o 
  -2  10  11        3.15       11.83     11.83 o 
  -1  10  11     1914.33     2018.21     61.41 o 
   0  10  11       49.02       60.29      9.36 o 
   1  10  11     2807.82     2855.06     68.66 o 
   2  10  11        0.10        0.40      5.31 o 
   3  10  11      343.36      344.89     15.81 o 
  -1  11  11        0.16        5.42      7.26 o 
   0  11  11     3170.52     3230.71    112.43 o 
  -8   0  12     5714.72     5433.11    219.53 o 
  -6   0  12       58.74       52.58      9.20 o 
  -4   0  12    10302.87    10699.27    414.09 o 
  -2   0  12     9423.35     9160.72    217.61 o 
   0   0  12      325.02      342.01     10.22 o 
   2   0  12     4945.32     4348.44    107.04 o 
   4   0  12     2851.70     2957.25     75.29 o 
   6   0  12      774.15      812.96     26.28 o 
   8   0  12     1311.33     1323.77     61.78 o 
  -9   1  12     2185.36     2250.54    101.22 o 
  -8   1  12        1.46        4.60      4.65 o 
  -7   1  12     2997.44     2896.59     85.98 o 
  -6   1  12      137.14      135.14     15.12 o 
  -5   1  12     1241.42     1160.85     62.44 o 
  -4   1  12      486.45      478.85     18.11 o 
  -3   1  12    15579.75    16203.41    371.78 o 
  -2   1  12     1846.14     1778.23     34.94 o 
  -1   1  12     8432.38     8926.97    163.98 o 
   0   1  12       35.20       52.19      2.97 o 
   1   1  12     1198.56     1180.21     22.98 o 
   2   1  12     1161.89     1158.77     21.26 o 
   3   1  12     8538.81     8213.76    129.59 o 
   4   1  12        7.21       12.30      2.50 o 
   5   1  12      973.03      932.03     18.97 o 
   6   1  12      101.35      120.51      7.64 o 
   7   1  12      651.44      697.66     37.69 o 
   8   1  12      105.83       81.05      8.78 o 
  -9   2  12        1.27        2.63      6.57 o 
  -8   2  12     1830.95     1769.41     81.50 o 
  -7   2  12      347.46      356.41     16.65 o 
  -6   2  12      920.49      914.62     31.56 o 
  -5   2  12      141.83      147.89      9.30 o 
  -4   2  12      578.35      581.16     21.32 o 
  -3   2  12      119.88       96.58      5.10 o 
  -2   2  12    18002.46    18183.73    330.00 o 
  -1   2  12      696.52      604.80     13.97 o 
   0   2  12      315.88      287.77      7.62 o 
   1   2  12       71.32       64.94      3.47 o 
   2   2  12     5256.43     5194.03     89.59 o 
   3   2  12      463.41      438.96     11.18 o 
   4   2  12     9174.95     9250.73    157.28 o 
   5   2  12      449.68      467.90     13.79 o 
   6   2  12        1.59        4.01      4.08 o 
   7   2  12        4.10        2.79      4.20 o 
   8   2  12     1834.61     1889.46     48.59 o 
  -8   3  12      637.05      619.16     38.12 o 
  -7   3  12     2307.26     2240.02     99.91 o 
  -6   3  12       36.54       39.18      5.99 o 
  -5   3  12      151.30      159.73      9.73 o 
  -4   3  12      316.08      327.01     12.47 o 
  -3   3  12     9182.24     9119.62    186.08 o 
  -2   3  12      137.71      144.26      5.39 o 
  -1   3  12    12791.64    12990.06    237.12 o 
   0   3  12       93.27       75.36      4.04 o 
   1   3  12     2138.10     2185.34     47.67 o 
   2   3  12        0.71        3.37      2.02 o 
   3   3  12    14826.71    14551.23    298.80 o 
   4   3  12      187.07      184.70      7.69 o 
   5   3  12     1899.25     1943.86     47.22 o 
   6   3  12      153.93      144.13      9.20 o 
   7   3  12      893.83      841.16     57.67 o 
  -8   4  12      829.66      872.87     48.64 o 
  -7   4  12       14.88       18.40      9.20 o 
  -6   4  12      250.48      235.31     19.72 o 
  -5   4  12      141.20      151.09     27.61 o 
  -4   4  12      366.82      378.85     14.77 o 
  -3   4  12      716.18      687.33     18.15 o 
  -2   4  12    14891.26    15635.35    492.53 o 
  -1   4  12      163.94      161.55      6.16 o 
   0   4  12       44.32       50.27      3.65 o 
   1   4  12     1291.67     1228.09     40.86 o 
   2   4  12     6495.89     6432.20    120.54 o 
   3   4  12      415.05      386.54     11.32 o 
   4   4  12     5368.49     5440.86    118.97 o 
   5   4  12       43.26       43.80      5.60 o 
   6   4  12        0.33        3.54      4.15 o 
   7   4  12       44.77       42.62      6.72 o 
  -8   5  12       89.31       78.87     14.46 o 
  -7   5  12      858.86      817.66     46.01 o 
  -6   5  12      102.52       98.59     13.15 o 
  -5   5  12      122.70      113.05     13.15 o 
  -4   5  12      312.14      300.32     13.06 o 
  -3   5  12    12000.44    11773.94    272.53 o 
  -2   5  12      684.21      654.30     15.94 o 
  -1   5  12     1378.51     1387.62     29.59 o 
   0   5  12      268.95      268.18     11.31 o 
   1   5  12     3385.24     3306.32     64.65 o 
   2   5  12        7.52       17.60      3.11 o 
   3   5  12     5778.78     5715.88    124.55 o 
   4   5  12       85.75       89.76      7.05 o 
   5   5  12        2.51        7.95      3.79 o 
   6   5  12       54.80       65.37     10.14 o 
   7   5  12      708.43      705.08     27.51 o 
  -7   6  12      151.30      171.82     29.58 o 
  -6   6  12      135.24      170.87     31.55 o 
  -5   6  12      462.88      415.40     28.92 o 
  -4   6  12     3572.56     3638.48    113.46 o 
  -3   6  12      287.71      271.07     10.11 o 
  -2   6  12     5921.29     6200.67    116.88 o 
  -1   6  12       75.54      102.88      6.52 o 
   0   6  12      713.44      726.66     17.99 o 
   1   6  12        2.29        9.80      3.11 o 
   2   6  12     3822.13     3770.60     84.68 o 
   3   6  12      274.87      274.14     15.94 o 
   4   6  12     2701.86     2552.71     60.66 o 
   5   6  12        4.85       20.99      5.29 o 
   6   6  12       96.64       96.74      8.63 o 
  -7   7  12      845.66      921.42     39.30 o 
  -6   7  12        7.34       13.80      7.44 o 
  -5   7  12       55.70       67.33      7.31 o 
  -4   7  12      128.84      122.44      8.83 o 
  -3   7  12     6337.96     6607.23    162.30 o 
  -2   7  12       65.51       69.82      4.37 o 
  -1   7  12     2274.33     2329.86     48.68 o 
   0   7  12       53.90       66.81      5.02 o 
   1   7  12      297.06      320.34     12.94 o 
   2   7  12       67.92       76.68      8.67 o 
   3   7  12     2958.80     2799.22     66.16 o 
   4   7  12       15.54       16.33      5.07 o 
   5   7  12      621.11      596.75     21.08 o 
   6   7  12       97.32      131.80     10.80 o 
  -6   8  12      737.51      826.69     59.81 o 
  -5   8  12       14.18       16.85      5.78 o 
  -4   8  12     1672.46     1745.29     49.94 o 
  -3   8  12       11.80        8.06      4.43 o 
  -2   8  12     3816.97     3783.71    135.93 o 
  -1   8  12        0.65        6.93      3.32 o 
   0   8  12     2072.46     2046.36     49.90 o 
   1   8  12       41.95       35.06      8.73 o 
   2   8  12     2008.80     2032.61     50.59 o 
   3   8  12        1.18       -3.40      3.40 o 
   4   8  12     4503.41     4445.52    101.65 o 
   5   8  12       63.53       60.78      8.29 o 
  -5   9  12       51.01       62.39      9.73 o 
  -4   9  12      103.88       96.73     11.04 o 
  -3   9  12     2187.88     2259.27     75.61 o 
  -2   9  12      313.63      312.49     29.66 o 
  -1   9  12     1293.95     1328.23     43.05 o 
   0   9  12      190.38      189.67     12.33 o 
   1   9  12      656.13      719.99     23.31 o 
   2   9  12      397.75      410.43     16.71 o 
   3   9  12     1503.50     1439.41     39.50 o 
   4   9  12        2.78        2.05      4.77 o 
  -3  10  12       72.35       87.51     10.42 o 
  -2  10  12     2150.99     2222.93    117.00 o 
  -1  10  12      132.96      133.20     11.71 o 
   0  10  12       15.78       26.81      7.80 o 
   1  10  12        1.95        4.87      4.47 o 
   2  10  12     2199.14     2256.97     57.14 o 
  -7   0  13     3923.58     3739.95    153.80 o 
  -5   0  13     4401.60     4401.17    177.47 o 
  -3   0  13     1194.16     1268.56     56.53 o 
  -1   0  13     7481.11     7777.43    185.32 o 
   1   0  13     7826.14     7800.64    187.52 o 
   3   0  13       13.86       28.68      4.10 o 
   5   0  13     2588.88     2579.83     67.66 o 
   7   0  13      246.41      262.73     21.96 o 
  -8   1  13      128.24      150.05     11.15 o 
  -7   1  13       73.05       66.70      7.44 o 
  -6   1  13     5373.46     5261.76    149.19 o 
  -5   1  13       37.00       49.21      5.58 o 
  -4   1  13      941.31      928.19     31.13 o 
  -3   1  13     1150.45     1142.68     26.76 o 
  -2   1  13     7367.09     7768.14    143.27 o 
  -1   1  13      331.92      273.48     10.19 o 
   0   1  13     9022.11     9160.19    154.80 o 
   1   1  13      183.00      219.25     10.34 o 
   2   1  13       11.92       23.37      2.54 o 
   3   1  13      298.78      291.41      8.27 o 
   4   1  13     1060.13     1019.49     20.15 o 
   5   1  13       24.72       23.04      3.29 o 
   6   1  13     3176.27     3226.17     59.64 o 
   7   1  13      465.11      470.07     17.64 o 
  -8   2  13      398.83      393.06     27.61 o 
  -7   2  13     3907.44     3818.29    136.72 o 
  -6   2  13      260.78      239.39     12.52 o 
  -5   2  13     8832.49     8823.92    243.53 o 
  -4   2  13      190.97      183.19     15.12 o 
  -3   2  13        1.23       15.94      3.42 o 
  -2   2  13     1048.29      966.60     27.17 o 
  -1   2  13    15490.35    15209.09    277.65 o 
   0   2  13       51.17       46.64      3.05 o 
   1   2  13    14172.23    14292.62    260.99 o 
   2   2  13       17.68       23.08      5.20 o 
   3   2  13     1890.83     1878.22     37.18 o 
   4   2  13      100.32      104.47      5.49 o 
   5   2  13     7143.60     6785.81    182.53 o 
   6   2  13      108.39      110.13     10.92 o 
   7   2  13      392.85      380.72     21.44 o 
  -8   3  13     1131.90     1075.32     56.53 o 
  -7   3  13      231.82      216.90     19.72 o 
  -6   3  13     4145.08     4049.88    116.63 o 
  -5   3  13       54.40       63.00      6.51 o 
  -4   3  13     1629.12     1678.59     72.96 o 
  -3   3  13      592.11      633.09     17.08 o 
  -2   3  13     1117.99     1134.84     28.95 o 
  -1   3  13        3.32        3.27      1.93 o 
   0   3  13    21047.24    20730.66    376.81 o 
   1   3  13        9.78        8.45      2.24 o 
   2   3  13       44.77       47.48      6.49 o 
   3   3  13      180.46      185.29      8.93 o 
   4   3  13     5645.74     5606.68    133.29 o 
   5   3  13        7.07        2.37      3.79 o 
   6   3  13     3400.27     3347.54     88.16 o 
   7   3  13        0.09        3.23      4.66 o 
  -8   4  13       42.76       32.86     10.52 o 
  -7   4  13     3030.83     3002.47    130.14 o 
  -6   4  13      719.57      721.70     40.75 o 
  -5   4  13     2430.15     2362.00     84.13 o 
  -4   4  13      958.29      875.95     43.83 o 
  -3   4  13      302.06      326.00     12.33 o 
  -2   4  13       81.71       86.17      5.73 o 
  -1   4  13    11714.09    11674.65    214.60 o 
   0   4  13      308.00      295.21      9.33 o 
   1   4  13     4206.08     4218.08     80.73 o 
   2   4  13      883.18      861.65     20.39 o 
   3   4  13     1136.79     1145.52     27.26 o 
   4   4  13        7.28       14.29      4.15 o 
   5   4  13     4433.90     4569.12    127.27 o 
   6   4  13       92.49       81.13     14.04 o 
   7   4  13      448.73      476.59     21.46 o 
  -7   5  13       20.78       23.66      9.20 o 
  -6   5  13     1868.52     1756.26     81.50 o 
  -5   5  13        3.28       -2.63      5.26 o 
  -4   5  13        5.14       14.58      3.19 o 
  -3   5  13     1574.59     1422.90     34.04 o 
  -2   5  13      142.08      162.18     14.90 o 
  -1   5  13        9.91       12.50      2.46 o 
   0   5  13     6938.50     7037.72    131.83 o 
   1   5  13       63.06       74.77      4.77 o 
   2   5  13      841.57      774.41     30.20 o 
   3   5  13       77.70       81.14      6.85 o 
   4   5  13     1367.19     1380.43     36.42 o 
   5   5  13       19.72       10.39      4.48 o 
   6   5  13     1198.80     1305.27     78.99 o 
  -7   6  13     2005.45     2109.97    126.86 o 
  -6   6  13      220.51      203.76     21.03 o 
  -5   6  13      938.23      953.06     49.95 o 
  -4   6  13        4.19        3.48      4.00 o 
  -3   6  13       11.70       28.74      5.31 o 
  -2   6  13     1298.25     1209.69     33.37 o 
  -1   6  13     8801.48     8941.27    166.49 o 
   0   6  13      272.96      253.27      9.15 o 
   1   6  13      792.20      822.68     20.19 o 
   2   6  13      641.71      622.81     19.81 o 
   3   6  13      102.98      112.56      9.49 o 
   4   6  13        9.70       14.92      5.69 o 
   5   6  13     1530.00     1498.44     40.45 o 
   6   6  13      134.87      131.14     10.07 o 
  -6   7  13     4161.13     4533.87    154.46 o 
  -5   7  13       14.61       14.46      6.51 o 
  -4   7  13     1192.60     1265.41     38.07 o 
  -3   7  13      129.37      143.89     12.23 o 
  -2   7  13     2700.29     2765.35     61.73 o 
  -1   7  13       11.70       11.02      2.93 o 
   0   7  13     6194.87     6374.10    120.84 o 
   1   7  13       86.22       83.04      6.84 o 
   2   7  13     1737.89     1709.75     43.59 o 
   3   7  13        4.68       14.56      4.44 o 
   4   7  13     2036.77     2070.99     52.18 o 
   5   7  13        0.61       -3.26      4.23 o 
  -6   8  13        7.86        3.94      6.51 o 
  -5   8  13     2826.96     3000.95    185.35 o 
  -4   8  13      133.69      124.64      9.81 o 
  -3   8  13       17.87       34.63      7.85 o 
  -2   8  13       48.66       69.96      9.98 o 
  -1   8  13     7129.14     7282.68    157.02 o 
   0   8  13       16.31       11.13      4.14 o 
   1   8  13     1778.73     1728.21     44.16 o 
   2   8  13        1.71        7.74      4.33 o 
   3   8  13      870.30      889.31     27.58 o 
   4   8  13       77.12       71.20      8.10 o 
   5   8  13     1499.90     1505.88     47.46 o 
  -5   9  13       32.38       30.24     10.52 o 
  -4   9  13      878.66      888.10     37.04 o 
  -3   9  13       74.61       81.57      8.90 o 
  -2   9  13     1751.90     1749.77     51.17 o 
  -1   9  13       59.56       46.96      8.20 o 
   0   9  13     2639.07     2686.79     64.23 o 
   1   9  13      174.07      177.33     10.46 o 
   2   9  13      379.15      356.72     15.89 o 
   3   9  13      324.12      295.15     14.29 o 
  -3  10  13      119.94      131.63     15.77 o 
  -2  10  13      119.53      124.88     19.72 o 
  -1  10  13      720.11      775.06    101.88 o 
   0  10  13        1.29        1.01      5.78 o 
   1  10  13      603.94      611.95     22.05 o 
   2  10  13       79.58       67.95      8.11 o 
  -8   0  14       78.58       68.36     11.83 o 
  -6   0  14        4.57        7.89      5.26 o 
  -4   0  14     7186.90     7075.00    277.37 o 
  -2   0  14     2151.30     2238.99     57.22 o 
   0   0  14     3808.03     4192.18     89.79 o 
   2   0  14     6601.41     6803.28    164.53 o 
   4   0  14     1603.29     1574.88     44.61 o 
   6   0  14      191.00      182.72     15.49 o 
  -8   1  14        1.48        6.57      7.23 o 
  -7   1  14      234.31      235.72     13.45 o 
  -6   1  14      901.57      897.78     32.06 o 
  -5   1  14     3908.74     3883.96    112.01 o 
  -4   1  14     1227.28     1139.55     36.71 o 
  -3   1  14    13793.82    13628.12    312.98 o 
  -2   1  14     1437.25     1379.03     34.19 o 
  -1   1  14       54.20       68.74      7.11 o 
   0   1  14      161.24      198.91      6.38 o 
   1   1  14     9434.35     9402.94    173.48 o 
   2   1  14       50.41       53.19      3.71 o 
   3   1  14     6350.83     6141.26     98.87 o 
   4   1  14        3.01        4.98      2.42 o 
   5   1  14       25.13       38.98      4.34 o 
   6   1  14       85.91       97.75      5.99 o 
   7   1  14     1790.05     1788.77     52.34 o 
  -8   2  14     1338.66     1319.83     65.73 o 
  -7   2  14       10.76       19.76      6.57 o 
  -6   2  14     2150.08     2131.20     65.05 o 
  -5   2  14      508.73      469.87     19.04 o 
  -4   2  14     9395.57     9352.25    257.95 o 
  -3   2  14       11.88       23.41      4.29 o 
  -2   2  14      700.60      713.60     16.34 o 
  -1   2  14      338.80      314.55      9.24 o 
   0   2  14     5813.97     5941.66    101.69 o 
   1   2  14        2.76        5.92      2.16 o 
   2   2  14     8509.75     8242.60    153.42 o 
   3   2  14      618.83      591.41     14.34 o 
   4   2  14        2.95        6.72      2.55 o 
   5   2  14      123.33      136.56     10.76 o 
   6   2  14     1428.10     1479.79     39.27 o 
   7   2  14       60.48       64.54      7.45 o 
  -8   3  14      208.49      201.13     19.72 o 
  -7   3  14      226.64      206.39     18.40 o 
  -6   3  14      788.29      749.82     28.25 o 
  -5   3  14     8394.43     8751.39    350.33 o 
  -4   3  14      612.71      614.50     23.18 o 
  -3   3  14     6268.00     6455.03    157.53 o 
  -2   3  14      196.25      227.80      8.62 o 
  -1   3  14       37.58       53.06      4.25 o 
   0   3  14       16.27       23.31      2.84 o 
   1   3  14    11023.39    10751.81    197.80 o 
   2   3  14      376.80      398.60     21.40 o 
   3   3  14     3702.52     3625.50     78.14 o 
   4   3  14      319.33      308.71     10.61 o 
   5   3  14     1306.16     1322.35     35.28 o 
   6   3  14      239.50      250.43     12.44 o 
   7   3  14     1705.36     1703.27     44.87 o 
  -8   4  14     1597.57     1599.83     77.56 o 
  -7   4  14      358.45      352.30     26.29 o 
  -6   4  14     2533.74     2316.27    102.54 o 
  -5   4  14      138.23      119.63     13.15 o 
  -4   4  14     4300.88     4413.96    106.73 o 
  -3   4  14      611.24      587.69     19.99 o 
  -2   4  14      755.59      721.58     29.22 o 
  -1   4  14     1552.39     1504.86     31.70 o 
   0   4  14      185.31      189.59      7.29 o 
   1   4  14      888.31      901.27     21.16 o 
   2   4  14     9947.23     9901.46    183.56 o 
   3   4  14      111.45      117.32      6.34 o 
   4   4  14      151.25      131.18      8.45 o 
   5   4  14        0.03        8.49      4.34 o 
   6   4  14     1109.43     1136.28     45.87 o 
   7   4  14       57.34       50.65      7.39 o 
  -7   5  14      276.36      282.63     23.66 o 
  -6   5  14      129.74      131.46     15.77 o 
  -5   5  14     2793.47     2715.90    117.00 o 
  -4   5  14       20.61       11.10      3.75 o 
  -3   5  14     1713.30     1755.30     67.77 o 
  -2   5  14      960.33      930.16     24.29 o 
  -1   5  14     1098.54     1022.81     23.02 o 
   0   5  14      645.78      630.66     16.14 o 
   1   5  14     4700.17     4744.26    100.43 o 
   2   5  14      104.67      111.53      5.92 o 
   3   5  14     3689.90     3552.88     80.92 o 
   4   5  14       18.02       24.00      4.98 o 
   5   5  14       19.09       22.81      6.07 o 
   6   5  14       65.93       60.70      7.26 o 
  -7   6  14      126.44      134.83     13.85 o 
  -6   6  14      254.37      253.71     22.35 o 
  -5   6  14       16.06       18.40      9.20 o 
  -4   6  14     4242.03     4018.36    207.35 o 
  -3   6  14      615.28      561.83     17.15 o 
  -2   6  14     1384.42     1456.16     66.84 o 
  -1   6  14       73.59       76.82      4.94 o 
   0   6  14      204.77      224.47      9.89 o 
   1   6  14      511.11      526.03     14.91 o 
   2   6  14     6501.52     6544.03    142.33 o 
   3   6  14      393.24      426.68     16.28 o 
   4   6  14      936.02      912.39     27.66 o 
   5   6  14       32.80       36.38      6.27 o 
   6   6  14      370.14      376.39     30.89 o 
  -6   7  14       22.99       37.01      9.16 o 
  -5   7  14     3694.45     3907.97    267.51 o 
  -4   7  14       13.27       12.95      5.20 o 
  -3   7  14     3024.16     3285.07    199.53 o 
  -2   7  14      195.10      196.59     11.26 o 
  -1   7  14      329.54      381.51     12.20 o 
   0   7  14      175.86      157.26      7.67 o 
   1   7  14     6421.84     6275.05    136.89 o 
   2   7  14      574.08      563.90     19.62 o 
   3   7  14      749.59      746.24     25.05 o 
   4   7  14       67.30       67.21      7.35 o 
   5   7  14      220.01      237.52     13.12 o 
  -5   8  14        7.79       11.83      9.20 o 
  -4   8  14     5153.74     5131.90    205.07 o 
  -3   8  14       75.01       79.34      8.28 o 
  -2   8  14     1110.81     1043.48    181.41 o 
  -1   8  14       13.56       20.22      3.86 o 
   0   8  14     3104.44     3162.06     73.39 o 
   1   8  14      196.63      186.79     10.41 o 
   2   8  14     2306.14     2304.88     56.95 o 
   3   8  14      219.85      231.65     12.31 o 
   4   8  14      142.39      133.97     10.40 o 
  -4   9  14       41.95       33.16      8.21 o 
  -3   9  14     1918.18     1917.54     66.44 o 
  -2   9  14       42.89       51.49      7.72 o 
  -1   9  14       56.12       42.72     10.70 o 
   0   9  14        7.70        9.62      4.65 o 
   1   9  14     2799.02     2786.63     67.54 o 
   2   9  14      127.55      119.04      9.45 o 
   3   9  14      549.12      572.90     21.58 o 
  -2  10  14      777.90      783.48     53.90 o 
  -1  10  14      121.62      158.76     17.68 o 
   0  10  14      163.90      178.72     14.45 o 
   1  10  14      138.37      170.66     11.18 o 
  -7   0  15     3122.93     2951.20    124.88 o 
  -5   0  15     3223.83     3009.05    124.88 o 
  -3   0  15     3037.63     2940.69    120.94 o 
  -1   0  15    32502.36    31372.25   2134.20 o 
   1   0  15       18.75       17.32      2.92 o 
   3   0  15     8141.97     7953.40    193.00 o 
   5   0  15     3294.03     3298.61     75.21 o 
   7   0  15        0.54        1.21      5.99 o 
  -8   1  15     2200.11     2163.78     95.96 o 
  -7   1  15      393.95      389.98     24.32 o 
  -6   1  15     1892.41     1843.14     57.63 o 
  -5   1  15      175.04      157.51     16.43 o 
  -4   1  15     1664.73     1740.38     53.91 o 
  -3   1  15     1327.03     1254.76     34.43 o 
  -2   1  15     9180.75     9323.78    170.96 o 
  -1   1  15      181.18      154.83      5.45 o 
   0   1  15     2657.75     2589.56     50.92 o 
   1   1  15       56.97       77.03      4.90 o 
   2   1  15     2507.12     2552.38     46.79 o 
   3   1  15      221.61      213.19      9.27 o 
   4   1  15     6282.54     6185.68    100.40 o 
   5   1  15       44.75       44.77      4.42 o 
   6   1  15      278.42      293.13     12.88 o 
   7   1  15      179.25      191.83     12.50 o 
  -8   2  15       13.91       13.15      7.89 o 
  -7   2  15     3152.79     3158.60     94.32 o 
  -6   2  15      171.94      173.64     11.59 o 
  -5   2  15      362.45      353.44     16.25 o 
  -4   2  15      938.81      901.02     31.13 o 
  -3   2  15     6426.25     6493.34    152.99 o 
  -2   2  15     2956.07     2764.68     90.44 o 
  -1   2  15     7668.97     7994.16    168.28 o 
   0   2  15        8.16       13.27      2.28 o 
   1   2  15       31.30       63.42      3.91 o 
   2   2  15      472.18      489.89     12.27 o 
   3   2  15     3838.92     3747.85     67.07 o 
   4   2  15      135.39      121.34      6.56 o 
   5   2  15     1249.93     1241.34     31.67 o 
   6   2  15      223.71      198.49     11.14 o 
   7   2  15       31.84       26.59      8.16 o 
  -8   3  15     3331.18     3407.36    147.23 o 
  -7   3  15       23.13       28.92      9.20 o 
  -6   3  15     2095.45     2101.68     65.05 o 
  -5   3  15      303.10      313.45     15.72 o 
  -4   3  15     4521.36     4316.80    123.62 o 
  -3   3  15        5.50        5.85      2.64 o 
  -2   3  15     5791.80     6160.87    136.66 o 
  -1   3  15       36.72       43.35      3.54 o 
   0   3  15      233.46      242.99      8.21 o 
   1   3  15       10.02       15.48      2.61 o 
   2   3  15      962.05      914.54     21.59 o 
   3   3  15      261.30      278.65     16.68 o 
   4   3  15     2731.53     2742.65     55.72 o 
   5   3  15      256.99      237.40     11.67 o 
   6   3  15       31.76       34.55      6.20 o 
   7   3  15        1.12       10.81      5.50 o 
  -7   4  15     3378.97     3545.39    151.18 o 
  -6   4  15      141.84      131.46     15.77 o 
  -5   4  15      495.52      491.32     20.39 o 
  -4   4  15     1329.92     1297.09     46.07 o 
  -3   4  15     7631.05     7278.09    250.27 o 
  -2   4  15       34.48       29.53      3.79 o 
  -1   4  15     1717.95     1837.57     37.93 o 
   0   4  15      841.88      815.52     19.42 o 
   1   4  15     1555.42     1551.04     33.06 o 
   2   4  15      981.87      948.01     27.76 o 
   3   4  15     3858.83     3866.13     83.81 o 
   4   4  15       12.02       13.35      4.26 o 
   5   4  15     2720.42     2636.42     63.37 o 
   6   4  15       50.48       63.36      7.20 o 
  -7   5  15        3.98        1.31      6.57 o 
  -6   5  15     3261.29     3020.88    131.46 o 
  -5   5  15        7.17       17.09      9.20 o 
  -4   5  15      130.83      155.86      9.10 o 
  -3   5  15       58.53       55.98      5.07 o 
  -2   5  15    10052.75     9688.88    199.21 o 
  -1   5  15      101.46       99.74      5.54 o 
   0   5  15     2547.46     2574.93     52.06 o 
   1   5  15      135.50      129.99      6.52 o 
   2   5  15      347.00      327.36     16.30 o 
   3   5  15        9.78       14.71      4.93 o 
   4   5  15     6057.20     5801.48    155.21 o 
   5   5  15      383.42      375.07     15.95 o 
   6   5  15      319.36      325.98     20.67 o 
  -7   6  15     1781.96     1764.15     85.45 o 
  -6   6  15       56.33       63.10     13.15 o 
  -5   6  15      494.43      423.29     28.92 o 
  -4   6  15       95.66       98.04      7.49 o 
  -3   6  15     4837.94     5059.54    107.52 o 
  -2   6  15       15.17       16.82      3.79 o 
  -1   6  15     3201.12     3286.34     65.27 o 
   0   6  15      556.33      548.35     15.28 o 
   1   6  15      284.98      271.54     10.04 o 
   2   6  15        9.34       11.09      4.17 o 
   3   6  15     4031.32     3984.94     90.97 o 
   4   6  15      293.64      288.27     13.56 o 
   5   6  15     2070.70     2064.65     52.83 o 
  -6   7  15      538.02      554.20     57.18 o 
  -5   7  15        7.13        2.63      9.20 o 
  -4   7  15      135.26      112.96     15.12 o 
  -3   7  15      255.60      259.49     11.00 o 
  -2   7  15     5942.31     6173.00    153.43 o 
  -1   7  15      273.11      252.15     10.84 o 
   0   7  15      674.00      712.78     18.96 o 
   1   7  15       88.89       97.03      7.61 o 
   2   7  15      877.39      895.25     26.87 o 
   3   7  15      518.32      497.34     18.69 o 
   4   7  15     1204.48     1195.65     34.53 o 
   5   7  15       23.30       27.77      6.54 o 
  -5   8  15        3.93        5.36      5.99 o 
  -4   8  15        6.56       16.83      6.93 o 
  -3   8  15     2630.68     2738.63     74.42 o 
  -2   8  15      139.97      142.10     11.80 o 
  -1   8  15     1596.34     1590.07     39.29 o 
   0   8  15      174.92      186.51     10.49 o 
   1   8  15      169.43      181.44     10.72 o 
   2   8  15       56.27       65.80      7.02 o 
   3   8  15     1859.92     1899.85     49.68 o 
   4   8  15       27.33       35.03      6.91 o 
  -4   9  15      183.40      172.21     19.72 o 
  -3   9  15       21.80       23.32      6.36 o 
  -2   9  15     2091.29     2187.48     81.30 o 
  -1   9  15        8.65       15.58      8.10 o 
   0   9  15     1054.44     1084.65     38.14 o 
   1   9  15       71.04       73.13      7.75 o 
   2   9  15      523.64      563.97     20.98 o 
  -1  10  15     2604.23     2610.45     96.18 o 
  -8   0  16        5.57        2.63      6.57 o 
  -6   0  16     6678.66     6083.82    243.20 o 
  -4   0  16     4217.53     4432.72    178.78 o 
  -2   0  16     4426.43     4589.81    136.58 o 
   0   0  16    12222.50    11174.99    797.51 o 
   2   0  16     2715.54     2616.30     59.41 o 
   4   0  16     2835.84     2731.56     63.09 o 
   6   0  16     3081.47     3075.42     82.38 o 
  -8   1  16       32.15       42.72      7.44 o 
  -7   1  16      898.69      944.03     33.92 o 
  -6   1  16      171.84      173.59     11.17 o 
  -5   1  16     5922.36     5694.94    161.27 o 
  -4   1  16     1329.89     1256.57     41.36 o 
  -3   1  16     3205.47     3117.58    119.16 o 
  -2   1  16        7.38       19.17      2.99 o 
  -1   1  16     4862.63     4760.00    136.46 o 
   0   1  16       88.33       84.77      4.35 o 
   1   1  16    14463.60    14620.51    245.68 o 
   2   1  16      235.77      215.00     11.08 o 
   3   1  16        3.30       12.83      5.29 o 
   4   1  16       50.92       59.20      4.82 o 
   5   1  16     2910.58     2977.75     60.66 o 
   6   1  16      237.45      223.51     11.82 o 
   7   1  16      636.75      680.96     24.85 o 
  -8   2  16       85.59       86.76     13.15 o 
  -7   2  16       15.63       17.09      5.05 o 
  -6   2  16     4028.32     3943.55    114.77 o 
  -5   2  16      103.93      114.38      8.79 o 
  -4   2  16     2539.43     2587.60     76.68 o 
  -3   2  16      478.20      434.81     15.86 o 
  -2   2  16     1990.93     2146.72     48.06 o 
  -1   2  16      495.96      479.99     12.57 o 
   0   2  16     4344.13     4436.00     84.52 o 
   1   2  16      234.53      202.80      7.74 o 
   2   2  16     2048.08     1930.66     78.74 o 
   3   2  16      359.08      352.95     10.56 o 
   4   2  16      209.57      226.65      9.15 o 
   5   2  16      166.78      158.15      8.00 o 
   6   2  16     1653.01     1723.56     45.35 o 
  -8   3  16       57.59       63.10     13.15 o 
  -7   3  16     1012.35     1033.25     53.90 o 
  -6   3  16       46.80       57.84      6.93 o 
  -5   3  16     4155.71     3985.23    260.28 o 
  -4   3  16      356.75      309.90     35.55 o 
  -3   3  16      989.73     1032.07     62.93 o 
  -2   3  16     1033.30      975.60     24.99 o 
  -1   3  16     4204.73     4194.95     80.41 o 
   0   3  16      156.33      185.60      7.15 o 
   1   3  16     1219.90     1285.26     34.14 o 
   2   3  16        0.12        4.94      2.47 o 
   3   3  16     1798.70     1701.40     36.63 o 
   4   3  16        6.09        9.06      3.32 o 
   5   3  16      887.94      808.39     33.02 o 
   6   3  16       13.49        9.57      5.29 o 
  -7   4  16      166.60      168.26     18.40 o 
  -6   4  16     4394.10     4272.35    178.78 o 
  -5   4  16       62.15       61.55      6.93 o 
  -4   4  16     5684.21     5972.13    391.35 o 
  -3   4  16      861.31      836.78     25.84 o 
  -2   4  16     1086.86     1196.91     29.61 o 
  -1   4  16       83.93       83.77      5.09 o 
   0   4  16     8458.60     8117.60    152.18 o 
   1   4  16     1618.62     1596.49     34.33 o 
   2   4  16      824.25      836.11     20.77 o 
   3   4  16        0.07        9.51      3.14 o 
   4   4  16      213.90      229.86     11.75 o 
   5   4  16        5.49       11.20      4.62 o 
   6   4  16     2032.34     2099.37     65.84 o 
  -7   5  16     1143.43     1139.73     60.47 o 
  -6   5  16       18.49        7.89      7.89 o 
  -5   5  16     6809.40     3626.89    148.55 o 
  -4   5  16       55.22       66.73      6.60 o 
  -3   5  16      410.39      448.57     14.76 o 
  -2   5  16       14.80       20.78      3.57 o 
  -1   5  16     8381.79     8100.67    189.09 o 
   0   5  16        2.52        1.59      2.59 o 
   1   5  16     2856.28     2854.03     57.56 o 
   2   5  16      633.16      603.72     16.68 o 
   3   5  16      158.27      150.57      9.65 o 
   4   5  16      127.91      143.38      9.87 o 
   5   5  16     2503.98     2501.64     61.81 o 
  -6   6  16     2545.58     2493.74    113.05 o 
  -5   6  16       38.20       31.55     10.52 o 
  -4   6  16     3943.35     3997.48    466.67 o 
  -3   6  16       69.82       82.01      6.50 o 
  -2   6  16      237.29      256.18     10.77 o 
  -1   6  16       22.40       38.27      5.06 o 
   0   6  16    10189.99    10092.89    188.35 o 
   1   6  16       12.09       22.68      3.79 o 
   2   6  16      305.96      313.25     13.48 o 
   3   6  16      109.38      108.53      8.63 o 
   4   6  16      384.57      404.30     16.80 o 
   5   6  16        4.21       11.55      5.48 o 
  -6   7  16      178.92      173.52     19.72 o 
  -5   7  16     1088.57     1010.90     55.21 o 
  -4   7  16      268.43      268.17     23.66 o 
  -3   7  16      110.74      144.37      8.56 o 
  -2   7  16      253.88      227.52     13.85 o 
  -1   7  16     1627.97     1645.63     40.16 o 
   0   7  16        8.94        4.85      4.77 o 
   1   7  16     2792.44     2910.39     69.06 o 
   2   7  16      473.29      468.89     17.99 o 
   3   7  16       78.39       82.17      7.97 o 
   4   7  16       55.56       50.08      7.03 o 
  -5   8  16        8.04        5.26      9.20 o 
  -4   8  16      675.77      629.68     39.44 o 
  -3   8  16        5.74        9.57      6.28 o 
  -2   8  16        0.86       19.32      8.28 o 
  -1   8  16       15.99       18.47      4.42 o 
   0   8  16     1972.51     2015.69     50.81 o 
   1   8  16        8.75       21.27      5.09 o 
   2   8  16      654.21      663.10     22.71 o 
   3   8  16      148.79      161.45     10.91 o 
  -3   9  16      130.96      163.44     22.35 o 
  -2   9  16      341.43      380.94     18.37 o 
  -1   9  16     1075.31     1108.46     50.09 o 
   0   9  16       66.13       67.05      8.30 o 
   1   9  16     1909.34     1863.28     49.03 o 
   2   9  16      574.36      586.31     23.40 o 
  -7   0  17     1974.11     1988.94     89.39 o 
  -5   0  17     3085.20     2872.33    120.94 o 
  -3   0  17     5937.57     6213.96    247.14 o 
  -1   0  17      630.17      629.16     20.12 o 
   1   0  17     2209.03     2109.56     73.71 o 
   3   0  17     6391.23     6259.75    135.05 o 
   5   0  17       92.68      100.52      9.75 o 
  -8   1  17     3079.14     3000.58    109.77 o 
  -7   1  17      269.40      268.15     26.29 o 
  -6   1  17      262.74      220.10     13.80 o 
  -5   1  17      137.56      116.34      9.30 o 
  -4   1  17     6317.38     6208.82    174.75 o 
  -3   1  17       49.27       41.94      4.93 o 
  -2   1  17     6171.78     6593.36    168.43 o 
  -1   1  17      170.15      168.79      6.73 o 
   0   1  17     3502.54     3636.60     59.97 o 
   1   1  17       99.91      114.67      5.54 o 
   2   1  17     5949.47     5805.93    100.91 o 
   3   1  17        3.49        2.70      2.85 o 
   4   1  17     1004.43      993.57     24.00 o 
   5   1  17        1.22        5.87      3.87 o 
   6   1  17      310.12      318.03     18.57 o 
  -7   2  17     1409.53     1340.30     45.52 o 
  -6   2  17       69.33       85.20      8.37 o 
  -5   2  17      639.71      662.74     32.86 o 
  -4   2  17        7.56        9.20      5.26 o 
  -3   2  17     6502.35     6454.05    190.67 o 
  -2   2  17     3822.45     3557.78     89.97 o 
  -1   2  17     3734.53     3822.59     73.34 o 
   0   2  17      535.97      535.44     14.36 o 
   1   2  17     2220.28     2257.64     42.10 o 
   2   2  17       24.41       21.73      3.27 o 
   3   2  17     3863.29     3629.70     87.01 o 
   4   2  17        4.04        5.40      3.22 o 
   5   2  17      834.21      821.15     25.58 o 
   6   2  17       25.51       28.99     10.42 o 
  -7   3  17        4.31        0.00      6.57 o 
  -6   3  17      230.42      212.62     12.91 o 
  -5   3  17      261.68      254.95     14.39 o 
  -4   3  17     5733.21     5832.82    154.59 o 
  -3   3  17      907.22      904.45     33.16 o 
  -2   3  17     7613.03     7903.67    163.27 o 
  -1   3  17      260.85      260.69     15.11 o 
   0   3  17       92.17      109.74      5.76 o 
   1   3  17      186.50      174.39      7.61 o 
   2   3  17     4738.12     4593.94     98.18 o 
   3   3  17      968.65      958.53     23.43 o 
   4   3  17     2453.01     2429.35     66.95 o 
   5   3  17      164.52      154.17      9.98 o 
   6   3  17       38.83       47.10      7.59 o 
  -6   4  17       16.57       26.29      9.20 o 
  -5   4  17     1427.08     1403.29     46.37 o 
  -4   4  17      116.12       96.21      8.11 o 
  -3   4  17     8538.37     8306.10    244.51 o 
  -2   4  17        1.37       11.53      3.31 o 
  -1   4  17     1127.96     1153.27     29.16 o 
   0   4  17       11.09       12.18      2.93 o 
   1   4  17     6243.31     6200.77    117.77 o 
   2   4  17      461.89      468.58     14.90 o 
   3   4  17      627.67      621.18     17.44 o 
   4   4  17       62.44       62.04      6.84 o 
   5   4  17      381.72      359.04     23.29 o 
   6   4  17      108.74       90.09     11.77 o 
  -6   5  17        0.22        0.00      7.89 o 
  -5   5  17        5.99       11.95      5.05 o 
  -4   5  17     7004.50     6631.95    198.53 o 
  -3   5  17      311.42      317.46     15.95 o 
  -2   5  17     3504.02     3633.48     79.32 o 
  -1   5  17      327.71      318.38     12.52 o 
   0   5  17     1109.91     1146.37     36.28 o 
   1   5  17       27.73       28.72      3.90 o 
   2   5  17     4833.92     4711.05    105.30 o 
   3   5  17       82.38       71.31      7.16 o 
   4   5  17       49.12       60.55      9.68 o 
   5   5  17       43.97       49.20      7.12 o 
  -6   6  17       43.55       40.75     11.83 o 
  -5   6  17     1944.58     1870.63     88.08 o 
  -4   6  17        6.15        5.88      3.75 o 
  -3   6  17     3400.45     3471.34     87.19 o 
  -2   6  17      125.45      136.47      7.84 o 
  -1   6  17      260.71      306.54     12.11 o 
   0   6  17       28.70       32.12      4.25 o 
   1   6  17     3537.37     3387.85    107.99 o 
   2   6  17      132.05      145.44     11.19 o 
   3   6  17     1664.53     1758.26     57.30 o 
   4   6  17      427.74      394.81     16.91 o 
  -5   7  17        3.98        7.89      9.20 o 
  -3   7  17      121.91      114.24      8.72 o 
  -2   7  17     2525.84     2511.46     58.08 o 
  -1   7  17       60.94       65.64      6.19 o 
   0   7  17        3.37        3.61      2.96 o 
   1   7  17      164.16      163.13      9.88 o 
   2   7  17     3403.54     3428.95     80.70 o 
   3   7  17       32.48       28.27      9.11 o 
   4   7  17      431.06      465.15     20.84 o 
  -4   8  17       50.99       39.44     10.52 o 
  -3   8  17     1491.56     1441.76     53.66 o 
  -2   8  17        9.11       12.22      4.29 o 
  -1   8  17     1038.33     1119.45     30.31 o 
   0   8  17        6.41       15.62      6.04 o 
   1   8  17      448.26      469.74     18.21 o 
   2   8  17       76.36       65.66      7.75 o 
   3   8  17     3104.31     3081.98     84.46 o 
  -2   9  17     1434.64     1464.89     59.82 o 
  -1   9  17       43.37       56.20     12.89 o 
   0   9  17       27.28       34.82      7.14 o 
   1   9  17      223.67      228.77     13.65 o 
  -6   0  18     3673.98     3383.70    141.97 o 
  -4   0  18      257.94      207.70     17.09 o 
  -2   0  18     3703.97     3676.24    112.46 o 
   0   0  18     6936.58     6801.85    182.88 o 
   2   0  18     2217.77     2194.64     64.89 o 
   4   0  18     1480.50     1442.29     37.52 o 
   6   0  18      480.95      525.08     21.46 o 
  -7   1  18     3709.21     3764.20    111.08 o 
  -6   1  18      121.51      142.31     10.66 o 
  -5   1  18     2820.21     2706.92     93.99 o 
  -4   1  18       16.64       22.88      5.05 o 
  -3   1  18     2820.09     2734.91     69.16 o 
  -2   1  18      388.42      390.11     14.77 o 
  -1   1  18     2215.96     2320.95     55.29 o 
   0   1  18      317.91      294.24      8.11 o 
   1   1  18     1284.91     1267.62     24.00 o 
   2   1  18      467.03      468.68     24.79 o 
   3   1  18      514.67      527.09     13.95 o 
   4   1  18        0.00        0.15      2.84 o 
   5   1  18     2014.18     2015.29     49.30 o 
   6   1  18      142.45      138.12      9.49 o 
  -7   2  18       75.51       69.63     11.17 o 
  -6   2  18     5090.72     4772.23    138.03 o 
  -5   2  18       33.61       30.84      9.86 o 
  -4   2  18      369.79      436.44     19.04 o 
  -3   2  18      898.28      832.91     25.84 o 
  -2   2  18     9016.77     8971.36    209.52 o 
  -1   2  18      118.34      123.25     11.57 o 
   0   2  18    10958.73    10957.21    202.91 o 
   1   2  18      102.54       97.83      8.41 o 
   2   2  18      693.86      687.55     16.95 o 
   3   2  18      348.79      356.59     11.92 o 
   4   2  18     4027.54     3982.51     87.01 o 
   5   2  18      954.28      989.61     32.18 o 
   6   2  18      998.41      963.42     29.60 o 
  -7   3  18     2837.80     2698.81    119.63 o 
  -6   3  18        1.88        4.82      4.11 o 
  -5   3  18     2786.00     2783.43    118.97 o 
  -4   3  18      361.11      322.56     31.18 o 
  -3   3  18      969.60     1010.98     54.55 o 
  -2   3  18       23.62       21.10      4.25 o 
  -1   3  18    12580.68    12353.20    460.44 o 
   0   3  18      630.30      604.92     15.86 o 
   1   3  18     2481.94     2480.06     50.42 o 
   2   3  18       25.46       34.32      4.31 o 
   3   3  18     4263.34     3978.93    167.50 o 
   4   3  18       64.53       61.60      6.92 o 
   5   3  18      955.47      932.81     32.53 o 
  -7   4  18      115.74       88.08     14.46 o 
  -6   4  18     3364.04     3240.41    139.34 o 
  -5   4  18       28.85       38.32      6.31 o 
  -4   4  18      108.53      118.36      9.28 o 
  -3   4  18       75.95       82.21      7.27 o 
  -2   4  18     7600.25     7207.22    170.36 o 
  -1   4  18      697.62      674.44     19.59 o 
   0   4  18     3819.74     3834.10     75.15 o 
   1   4  18        0.56        4.27      2.86 o 
   2   4  18       48.88       47.84      6.13 o 
   3   4  18      150.40      161.20      9.93 o 
   4   4  18     2257.11     2212.38     55.23 o 
   5   4  18       18.44       14.20      5.58 o 
  -6   5  18        6.71        3.94      7.89 o 
  -5   5  18      481.72      482.37     21.32 o 
  -4   5  18       76.00       65.12     17.21 o 
  -3   5  18     1017.76     1044.19     31.41 o 
  -2   5  18       44.83       45.50      4.90 o 
  -1   5  18     5216.57     5205.61    111.23 o 
   0   5  18        5.64        7.38      2.94 o 
   1   5  18      339.85      364.32     12.15 o 
   2   5  18       41.56       41.89      5.77 o 
   3   5  18     1897.88     1853.98     49.77 o 
   4   5  18       19.63       17.46      5.35 o 
   5   5  18      132.86      166.58     12.18 o 
  -5   6  18        4.33       21.03     10.52 o 
  -4   6  18        0.62       -0.30      5.34 o 
  -3   6  18      240.80      254.96     12.76 o 
  -2   6  18     2434.96     2471.69     57.02 o 
  -1   6  18        7.75       12.85      3.99 o 
   0   6  18     1359.83     1372.59     35.01 o 
   1   6  18      301.58      303.02     13.30 o 
   2   6  18        0.24        9.01      4.45 o 
   3   6  18       43.11       58.52      7.20 o 
   4   6  18     1757.01     1757.31     68.76 o 
  -4   7  18      159.92      148.41     13.58 o 
  -3   7  18      727.99      719.78     28.34 o 
  -2   7  18        2.73       10.04      4.04 o 
  -1   7  18     3559.85     3464.53     77.54 o 
   0   7  18        2.18        7.89      5.10 o 
   1   7  18      829.04      887.52     27.09 o 
   2   7  18       89.70      114.49      9.32 o 
   3   7  18      955.12      969.67     33.16 o 
  -3   8  18       26.67       41.65     12.49 o 
  -2   8  18     2621.87     2778.62     64.08 o 
  -1   8  18        8.81       11.57      5.65 o 
   0   8  18     2493.31     2577.43     72.65 o 
   1   8  18        0.01       10.90      4.56 o 
   2   8  18        9.17        8.63      5.20 o 
  -7   0  19       13.68       34.18      9.20 o 
  -5   0  19     3669.42     3462.57    144.60 o 
  -3   0  19     3701.73     3651.87    151.18 o 
  -1   0  19     1152.86     1077.62     38.74 o 
   1   0  19      372.34      412.73     16.22 o 
   3   0  19     1562.29     1451.88     37.07 o 
   5   0  19       15.41       16.59      6.08 o 
  -7   1  19      380.63      396.16     42.07 o 
  -6   1  19     1424.07     1430.69     48.34 o 
  -5   1  19        7.96       10.52      5.92 o 
  -4   1  19     8180.36     7498.09    210.08 o 
  -3   1  19      461.02      443.33     16.78 o 
  -2   1  19      306.04      410.84     21.69 o 
  -1   1  19      289.14      317.86     11.39 o 
   0   1  19     3637.12     3573.04     79.80 o 
   1   1  19      232.32      244.60      7.69 o 
   2   1  19     7924.37     7838.08    125.94 o 
   3   1  19      147.04      149.00      7.28 o 
   4   1  19      203.84      209.35      9.29 o 
   5   1  19       12.70       11.87      3.81 o 
  -7   2  19       10.84        0.66      4.65 o 
  -6   2  19        4.83       13.03      5.05 o 
  -5   2  19     6855.86     6578.64    185.90 o 
  -4   2  19        0.06       -0.66      3.72 o 
  -3   2  19     3054.97     3210.41    193.71 o 
  -2   2  19        3.79       10.52      5.05 o 
  -1   2  19     2854.33     2921.00     64.48 o 
   0   2  19       19.05       18.20      3.29 o 
   1   2  19     5275.59     5286.82    116.15 o 
   2   2  19        1.12        4.38      2.67 o 
   3   2  19      533.95      527.42     15.61 o 
   4   2  19        7.47       11.23      3.61 o 
   5   2  19     1416.90     1358.48     37.62 o 
  -7   3  19       20.03       36.81     10.52 o 
  -6   3  19     1757.48     1855.29    144.60 o 
  -5   3  19       70.99       58.32      7.44 o 
  -4   3  19     6763.35     6389.12    292.57 o 
  -3   3  19       10.11       19.07      5.42 o 
  -2   3  19      142.70      183.46     10.98 o 
  -1   3  19       31.06       23.91      4.00 o 
   0   3  19    10162.08    10010.55    186.50 o 
   1   3  19       27.14       25.33      3.80 o 
   2   3  19     4299.62     4365.15     85.56 o 
   3   3  19        5.39       11.75      4.35 o 
   4   3  19      467.50      473.58     18.19 o 
   5   3  19       82.03       88.77      8.34 o 
  -6   4  19      103.67      116.39     10.66 o 
  -5   4  19     2905.79     2486.39    200.47 o 
  -4   4  19      335.45      323.60     14.82 o 
  -3   4  19     2199.50     2294.02     60.29 o 
  -2   4  19      486.04      457.63     17.88 o 
  -1   4  19      561.42      601.87     18.57 o 
   0   4  19        8.77        6.01      3.65 o 
   1   4  19     7338.86     7309.63    152.97 o 
   2   4  19      403.54      394.98     13.61 o 
   3   4  19      932.41      909.22     32.83 o 
   4   4  19       26.23       19.49      5.62 o 
   5   4  19     1290.54     1319.25     37.91 o 
  -6   5  19      552.11      502.16     34.18 o 
  -5   5  19       33.81       59.35     18.40 o 
  -4   5  19     2731.94     2582.71     67.68 o 
  -3   5  19       15.71       11.89      4.64 o 
  -2   5  19      384.18      385.57     16.00 o 
  -1   5  19       45.15       50.21      5.68 o 
   0   5  19     1700.04     1703.82     41.70 o 
   1   5  19       27.18       38.30      4.43 o 
   2   5  19     2239.59     2261.46     55.71 o 
   3   5  19       72.81       80.27      8.18 o 
   4   5  19       92.85       92.09     12.90 o 
  -5   6  19     1665.10     1662.93     80.19 o 
  -4   6  19      112.46      122.65     10.13 o 
  -3   6  19     2604.74     2594.36     67.83 o 
  -2   6  19      164.23      178.04     10.88 o 
  -1   6  19      354.14      374.30     14.39 o 
   0   6  19      165.90      154.21     10.13 o 
   1   6  19     3124.75     2997.62     70.96 o 
   2   6  19      162.30      172.38     10.83 o 
   3   6  19      858.76      832.95     33.39 o 
  -4   7  19     4457.74     4560.24    190.61 o 
  -3   7  19      263.65      262.95     13.66 o 
  -2   7  19       27.87       45.73      9.97 o 
  -1   7  19       38.82       51.34      5.95 o 
   0   7  19     1979.71     2112.10     61.01 o 
   1   7  19      245.46      252.12     12.72 o 
   2   7  19     1335.43     1320.43     37.60 o 
  -2   8  19        2.01       14.02      6.96 o 
  -1   8  19     1190.21     1242.79     40.53 o 
   0   8  19      104.64      100.87     15.72 o 
   1   8  19     2825.34     2879.63     94.88 o 
  -6   0  20     2284.42     2195.33     97.28 o 
  -4   0  20     1289.37     1318.51     63.10 o 
  -2   0  20    14473.91    14434.94    414.13 o 
   0   0  20     1598.77     1829.40     58.45 o 
   2   0  20     1512.46     1425.83     42.00 o 
   4   0  20     7656.17     7375.98    230.23 o 
  -7   1  20     2025.79     2043.03     66.00 o 
  -6   1  20       77.30       81.52      9.30 o 
  -5   1  20        2.69        5.92      4.65 o 
  -4   1  20       98.95      120.21     15.77 o 
  -3   1  20     5208.08     5032.60    121.71 o 
  -2   1  20      401.78      362.52     15.07 o 
  -1   1  20     5292.91     4849.44    195.87 o 
   0   1  20      191.01      225.80      8.14 o 
   1   1  20     1962.61     1900.65     34.26 o 
   2   1  20      199.74      199.78      8.58 o 
   3   1  20     1143.85     1088.34     24.11 o 
   4   1  20       24.31       21.03      4.05 o 
   5   1  20      544.05      547.96     22.59 o 
  -6   2  20      648.39      631.99     26.48 o 
  -5   2  20       55.51       58.86      7.44 o 
  -4   2  20     2566.15     2666.38     80.87 o 
  -3   2  20      180.04      169.84     13.69 o 
  -2   2  20     7220.90     6954.63    164.82 o 
  -1   2  20       54.70       53.68      6.13 o 
   0   2  20       72.77      104.03      5.89 o 
   1   2  20       11.60       13.48      3.13 o 
   2   2  20     3138.57     3137.92     93.87 o 
   3   2  20        8.77        6.60      3.24 o 
   4   2  20     2472.62     2550.02     59.26 o 
   5   2  20       57.98       45.93      6.65 o 
  -6   3  20       47.59       47.01      6.93 o 
  -5   3  20       86.68       72.47      7.86 o 
  -4   3  20       12.69        7.65      5.05 o 
  -3   3  20     4990.77     5139.78    124.87 o 
  -2   3  20       33.42       55.96      6.33 o 
  -1   3  20     1101.65     1133.09     29.35 o 
   0   3  20       91.47       94.67      6.80 o 
   1   3  20     1039.18     1078.97     25.89 o 
   2   3  20       19.18       28.58      4.21 o 
   3   3  20     2817.26     2873.12     59.46 o 
   4   3  20        0.05        0.56      4.65 o 
   5   3  20      183.39      210.99     12.51 o 
  -6   4  20      936.46      990.71     37.15 o 
  -5   4  20       30.78       28.44     12.49 o 
  -4   4  20     1056.24     1022.24     33.97 o 
  -3   4  20       28.40       26.80      5.04 o 
  -2   4  20     4350.96     4324.63    106.66 o 
  -1   4  20      166.40      166.76      8.98 o 
   0   4  20      581.74      596.70     18.81 o 
   1   4  20      596.02      579.80     16.64 o 
   2   4  20     3491.37     3553.70     71.44 o 
   3   4  20      128.78      123.02      9.48 o 
   4   4  20     1724.62     1746.19     46.29 o 
  -5   5  20       98.91      111.03     14.46 o 
  -4   5  20       68.42       82.26     10.71 o 
  -3   5  20     3439.76     3511.40    187.50 o 
  -2   5  20       10.28       10.57      4.33 o 
  -1   5  20     4214.73     4420.50     96.27 o 
   0   5  20       13.79       23.47      4.76 o 
   1   5  20       16.71       16.20      3.70 o 
   2   5  20       74.75       80.22      7.55 o 
   3   5  20     4434.38     4372.96    100.49 o 
   4   5  20        5.34        1.99      4.43 o 
  -4   6  20      739.03      763.20     27.71 o 
  -3   6  20      184.22      209.51     15.07 o 
  -2   6  20     4413.55     4558.62    112.57 o 
  -1   6  20       69.47       84.21      6.97 o 
   0   6  20      566.19      615.36     20.01 o 
   1   6  20        9.49       14.84      5.76 o 
   2   6  20     1423.73     1447.05     39.75 o 
   3   6  20      215.43      224.22     13.72 o 
  -3   7  20     4077.47     4068.67    102.07 o 
  -2   7  20      243.11      266.81     24.78 o 
  -1   7  20     1379.31     1365.93     35.99 o 
   0   7  20        3.03        9.76      5.36 o 
   1   7  20      491.88      529.54     25.04 o 
   2   7  20      491.61      474.97     20.62 o 
  -5   0  21     4430.46     4395.92    181.41 o 
  -3   0  21        1.23       10.52      6.57 o 
  -1   0  21     8572.10     7730.72    424.61 o 
   1   0  21     5535.07     5423.98    269.55 o 
   3   0  21     2800.45     2656.62     71.70 o 
  -6   1  21     3203.02     3105.31     94.34 o 
  -5   1  21        0.15       -0.88      4.11 o 
  -4   1  21     2273.55     2291.96     71.57 o 
  -3   1  21      160.13      173.72     10.30 o 
  -2   1  21     2007.34     2118.80     60.97 o 
  -1   1  21        3.71        4.25      3.16 o 
   0   1  21     9748.78     9265.93    303.72 o 
   1   1  21       76.60       88.10      5.90 o 
   2   1  21      743.12      777.95     17.36 o 
   3   1  21      295.60      293.66     10.33 o 
   4   1  21     1221.44     1207.49     27.11 o 
  -6   2  21        8.53       24.91      6.57 o 
  -5   2  21     1885.19     1655.33     54.37 o 
  -4   2  21        1.87        2.34      4.11 o 
  -3   2  21        1.90       13.21      4.43 o 
  -2   2  21      262.05      276.82     21.51 o 
  -1   2  21     3028.83     3103.67     87.07 o 
   0   2  21       18.95       21.09      3.45 o 
   1   2  21     1922.75     1994.35     39.04 o 
   2   2  21      414.91      394.45     13.09 o 
   3   2  21      405.64      402.91     17.68 o 
   4   2  21       15.04       15.19      4.43 o 
  -6   3  21     1799.19     1632.73    100.56 o 
  -5   3  21        9.78       11.11      5.05 o 
  -4   3  21     1048.77      964.29    101.88 o 
  -3   3  21      269.44      295.66     13.87 o 
  -2   3  21      730.62      783.90     25.73 o 
  -1   3  21        5.84       13.83      4.33 o 
   0   3  21     3113.08     2999.54     67.54 o 
   1   3  21       20.84       30.85      4.24 o 
   2   3  21      427.87      397.72     13.31 o 
   3   3  21        5.04       11.20      3.79 o 
   4   3  21      705.54      790.58     25.93 o 
  -5   4  21     3222.05     3039.19    105.82 o 
  -4   4  21       14.11       11.52      4.55 o 
  -3   4  21       19.64       61.87     10.55 o 
  -2   4  21      126.94      143.06      9.98 o 
  -1   4  21     3302.52     3369.19     85.67 o 
   0   4  21       57.56       43.87      5.26 o 
   1   4  21     2214.27     2230.74     52.81 o 
   2   4  21      259.44      283.02     11.16 o 
   3   4  21       69.29       91.00      8.09 o 
   4   4  21       13.81       12.41      5.65 o 
  -5   5  21        5.89        2.37      4.38 o 
  -4   5  21     2534.58     2596.61     68.93 o 
  -3   5  21       77.67       85.51      8.20 o 
  -2   5  21     1558.72     1587.22     45.28 o 
  -1   5  21       32.29       44.86      6.78 o 
   0   5  21     5503.90     5677.93    121.95 o 
   1   5  21        2.48        6.30      4.36 o 
   2   5  21      226.68      231.02     15.56 o 
   3   5  21      101.84      122.51      9.49 o 
  -4   6  21      343.59      378.73     36.81 o 
  -3   6  21       14.11       22.40      5.70 o 
  -2   6  21       25.61       38.88      6.69 o 
  -1   6  21     4780.01     4925.54    248.46 o 
   0   6  21       10.98       14.06      4.62 o 
   1   6  21     2323.95     2430.90     69.48 o 
   2   6  21       14.31       20.08      5.57 o 
  -2   7  21      368.80      371.89     25.63 o 
  -1   7  21        8.52        9.78      4.55 o 
   0   7  21     2358.63     2453.78     82.54 o 
  -6   0  22     1035.88      975.41     52.58 o 
  -4   0  22     5609.47     5233.29    212.96 o 
  -2   0  22     1357.66     1375.23    103.19 o 
   0   0  22     2052.15     1929.32     64.75 o 
   2   0  22     5605.25     5370.91    403.83 o 
   4   0  22       53.90       41.65      8.21 o 
  -6   1  22       87.49       92.32      9.30 o 
  -5   1  22     2000.44     1928.37     62.74 o 
  -4   1  22       61.00       47.12      7.44 o 
  -3   1  22     4214.00     4316.75    125.95 o 
  -2   1  22       69.73       79.81      9.21 o 
  -1   1  22       26.89       26.88      4.53 o 
   0   1  22       13.81       49.95     13.15 o 
   1   1  22     4186.39     4234.50     76.36 o 
   2   1  22       71.85       77.76      5.52 o 
   3   1  22     2208.67     2184.92     46.99 o 
   4   1  22       31.35       34.07      4.64 o 
  -6   2  22      118.13      131.46     15.77 o 
  -5   2  22       89.54       99.64     12.49 o 
  -4   2  22     2970.52     2838.65    134.74 o 
  -3   2  22      154.73      138.10     13.03 o 
  -2   2  22     2879.50     3007.83     76.99 o 
  -1   2  22        3.53        9.60      5.05 o 
   0   2  22      205.51      243.59     11.57 o 
   1   2  22      117.02      112.82      6.68 o 
   2   2  22     4246.02     4010.86     73.25 o 
   3   2  22       69.45       83.02      6.49 o 
   4   2  22      690.14      718.95     20.79 o 
  -5   3  22      794.09      772.57     30.63 o 
  -4   3  22       39.27       45.45      6.93 o 
  -3   3  22     3258.84     3176.75     84.77 o 
  -2   3  22       45.81       53.62      6.61 o 
  -1   3  22      434.11      475.72     18.80 o 
   0   3  22        4.76        7.64      3.61 o 
   1   3  22     1494.57     1460.45     38.34 o 
   2   3  22      275.56      259.58     13.08 o 
   3   3  22     2420.42     2379.05     51.05 o 
  -5   4  22        0.15       -2.37      4.38 o 
  -4   4  22     2480.06     2353.67     63.52 o 
  -3   4  22       63.63       61.18      7.04 o 
  -2   4  22     2605.54     2635.83     74.64 o 
  -1   4  22      305.61      331.48     15.09 o 
   0   4  22      999.12     1058.47     28.95 o 
   1   4  22      361.22      381.39     14.70 o 
   2   4  22     2437.75     2351.61     50.53 o 
   3   4  22        2.34        9.78      4.88 o 
  -4   5  22       13.47       12.27      5.35 o 
  -3   5  22     3180.27     3365.51    102.51 o 
  -2   5  22       64.14       80.65      8.03 o 
  -1   5  22       16.03       32.20      6.02 o 
   0   5  22        5.86        7.77      4.36 o 
   1   5  22     3587.68     3647.52     82.41 o 
   2   5  22       92.34      106.12      9.22 o 
  -3   6  22       63.70       75.26      9.30 o 
  -2   6  22      920.63      897.23     34.39 o 
  -1   6  22       42.67       58.59     11.33 o 
   0   6  22     1132.69     1142.37     35.10 o 
   1   6  22      135.41      162.75     14.21 o 
  -5   0  23      306.46      332.59     24.98 o 
  -3   0  23     1931.47     2136.17     95.96 o 
  -1   0  23     2179.87     2042.84     92.02 o 
   1   0  23        2.76       20.27      5.02 o 
   3   0  23     1598.95     1590.98     56.71 o 
  -5   1  23       11.30       10.52      7.89 o 
  -4   1  23      442.55      471.93     36.81 o 
  -3   1  23       57.39       55.49      7.44 o 
  -2   1  23     3832.85     3757.09     94.44 o 
  -1   1  23       18.96       19.18      4.55 o 
   0   1  23     1504.26     1550.11     43.78 o 
   1   1  23      112.97      127.71      9.09 o 
   2   1  23      425.08      475.22     17.42 o 
   3   1  23      197.17      213.85      9.20 o 
  -5   2  23      739.79      741.90     30.20 o 
  -4   2  23       17.99       24.32      6.51 o 
  -3   2  23     1531.92     1351.67     39.57 o 
  -2   2  23       61.19       79.22      7.68 o 
  -1   2  23     5273.79     5233.71    127.72 o 
   0   2  23      115.24      102.87      7.78 o 
   1   2  23      178.08      195.03     10.04 o 
   2   2  23      135.53      140.92      7.64 o 
   3   2  23     1931.02     1891.80     38.66 o 
  -5   3  23       18.64       13.80      5.58 o 
  -4   3  23       39.71       31.60      6.93 o 
  -3   3  23      108.40      129.07     18.34 o 
  -2   3  23     3631.25     3495.62     97.87 o 
  -1   3  23        0.30        0.38      3.75 o 
   0   3  23     4110.82     4197.81    104.64 o 
   1   3  23        3.25        3.25      3.67 o 
   2   3  23      316.97      343.13     12.50 o 
   3   3  23        9.32        6.15      3.78 o 
  -4   4  23      177.62      183.89     28.26 o 
  -3   4  23     1808.06     1804.47     51.10 o 
  -2   4  23      360.83      409.04     24.43 o 
  -1   4  23     3078.49     3061.23     79.55 o 
   0   4  23       42.72       35.52      5.92 o 
   1   4  23       53.71       66.91      6.60 o 
   2   4  23      175.97      199.75     18.40 o 
  -3   5  23       14.95       23.96      6.57 o 
  -2   5  23     1115.71     1103.60     34.83 o 
  -1   5  23       43.52       56.61      7.23 o 
   0   5  23      722.52      741.15     37.74 o 
   1   5  23        1.29        7.15      4.43 o 
  -4   0  24     2128.06     2104.62     95.96 o 
  -2   0  24        2.35       17.19      5.99 o 
   0   0  24     2211.03     2197.66     73.54 o 
   2   0  24      809.65      813.01     28.57 o 
  -4   1  24       67.16       74.07      8.79 o 
  -3   1  24      563.43      606.25     26.03 o 
  -2   1  24       37.59       51.35      7.11 o 
  -1   1  24      765.09      778.15     33.39 o 
   0   1  24       50.77       53.67      6.38 o 
   1   1  24     2900.71     2997.61     68.19 o 
   2   1  24      278.58      279.64     12.39 o 
  -4   2  24     3095.85     3301.62    223.48 o 
  -3   2  24      255.49      260.95     13.87 o 
  -2   2  24      264.63      264.09     13.54 o 
  -1   2  24        8.54       13.36      6.25 o 
   0   2  24     3703.87     3717.92     94.15 o 
   1   2  24       22.90       30.45      5.93 o 
   2   2  24     1470.47     1528.33     39.32 o 
  -4   3  24        1.09        5.86      5.05 o 
  -3   3  24      412.72      433.52     23.93 o 
  -2   3  24      104.14      118.95      9.51 o 
  -1   3  24     2695.87     2744.52     72.12 o 
   0   3  24       98.82      120.49      9.30 o 
   1   3  24     3737.74     3951.81    109.74 o 
   2   3  24       13.61       19.75      5.69 o 
  -3   4  24      150.34      210.80     14.39 o 
  -2   4  24      251.61      262.94     15.80 o 
  -1   4  24       15.64       32.98      6.02 o 
   0   4  24     1074.49     1060.12     34.04 o 
   1   4  24      419.56      453.12     18.59 o 
  -3   0  25     1843.31     1532.79     73.62 o 
  -1   0  25     1568.46     1725.05     61.01 o 
   1   0  25      280.68      268.26     17.59 o 
  -3   1  25        0.47       -1.97      3.72 o 
  -2   1  25     3275.70     3249.68     84.05 o 
  -1   1  25       52.01       86.71      7.19 o 
   0   1  25        0.98        8.36      3.86 o 
   1   1  25       96.42      102.82      8.94 o 
  -3   2  25     3193.44     3269.38     99.92 o 
  -2   2  25      257.56      293.15     23.66 o 
  -1   2  25      248.81      262.79     13.87 o 
   0   2  25       89.35       94.53      8.72 o 
   1   2  25     1216.55     1256.01     38.51 o 
  -2   3  25     1471.59     1571.88     53.91 o 
  -1   3  25        9.62       24.42      5.69 o 
   0   3  25      515.06      579.24     32.86 o 
  -2   0  26     2757.38     2800.03    123.57 o 
   0   0  26     2997.78     3005.65     97.67 o 
  -2   1  26       45.99       59.38      8.79 o 
  -1   1  26     3276.88     3390.67    103.64 o 
   0   1  26        0.08       12.71      4.55 o 
                                                 
